# Supplementary material for: Genomic diversification, adaptive convergence, and regulatory rewiring in aging Escherichia coli colonies
Source: BMC Microbiol. 2026 Mar 31;26:455. doi: 10.1186/s12866-026-04983-z (PMC13162491; doi:10.1186/s12866-026-04983-z)
Supplement: Supplementary file 2 — Additional file 2: Supplementary Tables S1-S2. Supplementary Table S1. List of genes mutated in Escherichia coli strains isolated from 3-week-old colonies. The table summarizes the mutation types and the strains in which they were identified. The column “RpoS regulon” indicates whether each gene belongs to the RpoS regulon or encodes a protein involved in the regulation of RpoS activity. Transcriptomic data from [23] are included, showing log2 fold changes between 7-day and 1-day colonies (D7 vs D1) and the corresponding adjusted p-values (Storey’s correction). Supplementary Table S2. GO biological process enrichment analysis of mutated genes from 24 Escherichia coli strains. [file 12866_2026_4983_MOESM2_ESM.xlsx]

## Sheet: Table_S1_Mutated_genes
Supplementary Table S1. List of genes mutated in Escherichia coli strains isolated from 3-week-old colonies. Transcriptomic data from from Saint-Ruf et al (2014) are included, showing log2 fold changes between 7-day and 1-day colonies (D7 vs D1) and the corresponding adjusted p-values (Storey’s correction).
Gene_symbol	Ensembl_gene_ID	Gene_description	Strains	Mutation type	Strain fitness vs WT	RpoS regulon	log2FC (D7 vs D1)	Adjusted p-value (Storey)
yafP	B0234	putative N-acetyltransferase YafP	Y7	deletion	NO	Rpos regulon	-0.57	0.00499608
pepD	B0237	peptidase D	Y7	deletion	NO	NO	-0.54	0.07702733
gpt	B0238	xanthine-guanine phsophoribosyltransferase	Y7	deletion	NO	NO	-0.02	0.94160593
frsA	B0239	fermentation-respiration switch protein	Y7	deletion	NO	NO	0.33	0.00047813
crl	B0240	RNA polymerase holoenzyme assembly factor Crl	Y7	deletion	NO	regulator of RpoS activity	-0.3	0.27373457
phoE	B0241	outer membrane porin PhoE	Y7	deletion	NO	NO	0.12	0.66034916
proB	B0242	glutamate 5-kinase	Y7	deletion	NO	NO	-0.03	0.93403446
proA	B0243	glutamate-5-semialdehyde dehydrogenase	Y7	deletion	NO	NO	0.16	0.68919017
thrW	B0244	tRNA-Thr(CGU)	Y7	deletion	NO	NO	NA	NA
ykfI	B0245	toxin of the YkfI-YafW toxin-antitoxin system	Y7	deletion	NO	NO	-0.22	0.08716148
yafW	B0246	antitoxin of the YkfI-YafW toxin-antitoxin pair	Y7	deletion	NO	NO	-0.59	0.00244451
ykfG	B0247	RadC-like JAB domain-containing protein YkfG	Y7	deletion	NO	NO	-0.34	0.36702204
yafX	B0248	protein YafX	Y7	deletion	NO	NO	-0.98	0.0000464
ykfF	B0249	protein YkfF	Y7	deletion	NO	NO	0.53	0.00362796
ykfB	B0250	protein YkfB	Y7	deletion	NO	NO	-0.74	0.04018683
yafY	B0251	inner membrane lipoprotein YafY	Y7	deletion	NO	NO	-0.51	0.00397082
yafZ	B0252	DUF932 domain-containing protein YafZ	Y7	deletion	NO	NO	-0.26	0.01879522
ykfA	B0253	putative GTP-binding protein YkfA	Y7	deletion	NO	NO	0.37	0.09530026
perR	B0254	putative transcriptional regulator PerR	Y7	deletion	NO	NO	0.28	0.54242568
insI1	B0256	IS30 family transposase	Y7	deletion	NO	Rpos regulon	0.4	0.00015765
ykfC	B0258	PF00078 domain-containing protein YkfC	Y7	deletion	NO	NO	-0.18	0.36985846
cspE	B0623	transcription antiterminator and regulator of RNA stability CspE	Y18	intergenic SNS	YES	regulator of RpoS activity	2.25	0.00000026
crcB	B0624	F(-) channel protein	Y18	intergenic SNS	YES	NO	0.47	0.11836413
mrdB	B0634	peptidoglycan glycosyltransferase MrdB	Y2	SNS	YES	NO	-0.02	0.88126733
mppA	B1329	murein tripeptide ABC transporter periplasmic binding protein	Y1	IS	NO	NO	0.01	0.97225613
ydbK	B1378	pyruvate-flavodoxin oxidoreductase, response to oxidative stress	y16	SNS	YES	Rpos regulon	0.49	0.03057222
ydcI	B1422	DNA-binding transcriptional regulator involved in pH homeostasis and acetate metabolism	Y3	SNS	YES	NO	-0.26	0.27590701
cspC	B1823	transcription antiterminator, regulator of mRNA stability, Cold shock protein C	Y1,Y13,Y6,Y14,Y17, Y19,Y4	IS/SNS/bases deletion	NO, YES, YES, YES, YES, NO, YES	regulator of RpoS activity	1.18	0.00000028
yobF	B1824	DUF2527 domain-containing protein YobF	Y10, Y18,Y5,Y6,Y9	IS	YES, YES,YES,YES,YES	NO	0.53	0.15957624
htpX	B1829	heat shock protein, protease	Y1	SNS	NO	NO	0.29	0.07320244
uspC	B1895	universal stress protein C	Y25	SNS	NO	Rpos regulon	0.29	0.28295626
fliI	B1941	flagellar export ATPase FliI	Y8	SNS	YES	NO	-0.88	0.00000066
rcsB	B2217	DNA-binding transcriptional activator, activator of AR2, hdeAB, slp-dctR	Y17	SNS	YES	NO	-0.42	0.04099667
abpA	B2628	anti-bacteriophage protein	Y22	intergenic short base insertion	NO	NO	0.47	0.00016608
yfjM	B2629	protein YfjM	Y22	intergenic short base insertion	NO	NO	-0.24	0.30424839
gabP	B2663	4-aminobutanoate:H(+) symporter	Y4	SNS	YES	Rpos regulon	-0.28	0.00902544
rpoS	B2741	RNA polymerase sigma factor RpoS	Y11	SNS	NO	RpoS (sigma factor)	-0.19	0.51072885
mocA	B2877	molybdenum cofactor cytidylyltransferase	Y16	intergenic SNS	YES	NO	-0.15	0.55945762
ygfK	B2878	putative oxidoreductase- Fe-S subunit	Y16	intergenic SNS	YES	NO	2.5	0.01627879
mreB	B3251	dynamic cytoskeletal cell-shape protein MreB, part of complex MreBCD actin‑like	Y7	deletion	NO	NO	-0.69	0.0000304
rpoA	B3295	RNA polymerase subunit alpha	Y13	bases deletion	YES	NO	-0.64	0.02238254
yhiS	B3504	putative uncharacterized protein YhiS	y12	deletion	YES	NO	0.01	0.98565918
slp	B3506	starvation lipoprotein	y12	deletion	YES	Rpos regulon	1.19	0.20679723
dctR	B3507	putative DNA-binding transcriptional regulator DctR	y12	deletion	YES	Rpos regulon	-1.07	0.01345034
yhiD	B3508	inner membrane protein YhiD	y12	deletion	YES	Rpos regulon	1	0.05118805
hdeB	B3509	periplasmic acid stress chaperone HdeB	y12	deletion	YES	Rpos regulon	3.7	0.00014252
hdeA	B3510	periplasmic acid stress chaperone HdeA	y12	deletion	YES	Rpos regulon	3.14	0.0001235
hdeD	B3511	acid-resistance membrane protein	y12	deletion	YES	Rpos regulon	0.28	0.02722047
gadE	B3512	DNA-binding transcriptional activator , acid resistance system (AR2)	y12	deletion	YES	Rpos regulon	2.25	0.00011689
mdtE	B3513	multidrug efflux pump membrane fusion protein MdtE	y12	deletion	YES	Rpos regulon	-0.98	0.00232967
mdtF	B3514	multidrug efflux pump RND permease MdtF	y12	deletion	YES	Rpos regulon	0.63	0.19610723
gadW	B3515	DNA-binding transcriptional dual regulator,acid resistance system (AR2)	y12	deletion	YES	Rpos regulon	-0.03	0.93578601
gadX	B3516	DNA-binding transcriptional dual regulator, acid resistance system (AR2)	y12	deletion	YES	Rpos regulon	2.23	0.0036327
gltS	B3653	glutamate:sodium symporter	y15	intergenic SNS	YES	NO	-0.23	0.0045354
xanP	B3654	xanthine:H(+) symporter XanP	y15	intergenic SNS	YES	NO	-0.09	0.34285382
rpoB	B3987	RNA polymerase subunit beta	Y22, Y25	SNS	NO, NO	NO	-0.22	0.57552513
gltP	B4077	glutamate/aspartate : H(+) symporter GltP	Y22, Y23	intergenic short base insertion	NO, NO	NO	0.64	0.01318273
yjcO	B4078	Sel1 repeat-containing protein YjcO	Y22 ,Y23	intergenic short base insertion	NO, NO	NO	-0.91	0.00000041
ykfH	B4504	DUF987 domain-containing protein YkfH	y7	deletion	NO	NO	NA	NA
insN	B4587	IS911A regulator fragment	Y7	deletion	NO	Rpos regulon	NA	NA
eyeA	B4690	small RNA	Y7	deletion	NO	NO	NA	NA
aars	b4704	small RNA	Y12	deletion	YES	NO	NA	NA
insA9	B4709	IS1 family repressor TnpA	Y7	deletion	NO	NO	NA	NA
insB9	B4710	IS1 family transposase B	Y7	deletion	NO	NO	NA	NA
gadF	B4718	small RNA	Y12	deletion	YES	Rpos regulon	NA	NA

## Sheet: Table_S2_GO_enrichment 
Supplementary Table S2. GO biological process enrichment analysis of mutated genes from 24 Escherichia coli strains.
Pathway_name	Enrichment FDR	Fold_enrichment	N_genes	Pathway_gene_count	Gene_list
GO:1990451 cellular stress response to acidic pH	8.75124200455884E-07	50.320197044335	5	7	hdeB hdeA dctR gadE rcsB
GO:0031564 transcription antitermination	0.00317958774800809	16.977130977131	4	26	cspC cspE rpoA rpoB
GO:0036460 cellular response to cell envelope stress	0.0144553509888152	18.3918918918919	3	19	yobF rpoA rpoB
GO:2000142 regulation of DNA-templated transcription initiation	0.0158119841057577	17.4238975817923	3	19	rpoS rpoA rpoB
GO:0006351 DNA-templated transcription	0.0194558107235357	4.52420120215122	7	109	rpoA rcsB gadW gadX ydcI rpoB perR
GO:0006352 DNA-templated transcription initiation	0.0194558107235357	15.0960591133005	3	14	rpoS rpoA rpoB
GO:0044780 bacterial-type flagellum assembly	0.0230862007762736	15.0479115479115	3	23	fliI rpoA rpoB
GO:0010468 regulation of gene expression	0.024576811415988	14.3936545240893	3	23	rpoS cspE cspC
GO:0009268 response to pH	0.0315040611021203	23.4827586206897	2	6	hdeB hdeD
GO:0090605 submerged biofilm formation	0.0315040611021203	23.4827586206897	2	6	rpoA rpoB
GO:0048870 cell motility	0.0490433712593341	15.6551724137931	2	9	rpoA rpoB
GO:0060567 negative regulation of termination of DNA-templated transcription	0.0490433712593341	15.6551724137931	2	9	cspE cspC
