# Supplementary material for: Genomic diversification, adaptive convergence, and regulatory rewiring in aging Escherichia coli colonies
Source: BMC Microbiol. 2026 Mar 31;26:455. doi: 10.1186/s12866-026-04983-z (PMC13162491; doi:10.1186/s12866-026-04983-z)
Supplement: Supplementary file 3 — Additional file 3: Supplementary Tables S3-S6. Supplementary Table S3. Differentially expressed genes upregulated in Y5/Y6 compared with WT, identified by LIMMA analysis. The table reports gene identifiers, genomic positions, functional annotations, log₂ fold changes, adjusted p-values (FDR), and LIMMA statistics. Supplementary Table S4. Pathway enrichment analysis of genes upregulated in Y5/Y6 compared with WT. Enrichment analyses were performed using KEGG, RegulonDB, and Gene Ontology (biological process) databases. The table reports adjusted p-values (FDR), fold enrichment, number of genes per pathway, and the corresponding gene lists. Supplementary Table S5. Differentially expressed genes downregulated in Y5/Y6 compared with WT, identified by LIMMA analysis. Supplementary Table S6. Pathway enrichment analysis of genes downregulated in Y5/Y6 compared with WT (RegulonDB and GO biological processes). [file 12866_2026_4983_MOESM3_ESM.xlsx]

## Sheet: Table_S3_DEG_up
Supplementary Table S3: Differentially expressed genes upregulated in Y5/Y6 compared with WT, identified by LIMMA analysis.
Ensembl_gene_ID	Gene_symbol	Entrez_ID	Genomic_position_Mbp	Gene_description	Transcript_length_bp	Log2_fold_change_Y5Y6_vs_WT	P_value	Adjusted_p_value	LIMMA_statistic
B0002	thrA	945803	0.000337	fused aspartate kinase/homoserine dehydrogenase 1	2463	0.612845991155727	0.00145588836694444	0.00678613752557053	-3.48812801181079
B0114	aceE	944834	0.123017	pyruvate dehydrogenase E1 component	2664	1.19670243360111	0.0000158436378863579	0.000171248708480864	-5.0900929745641
B0116	lpd	944854	0.127912	lipoamide dehydrogenase	1425	0.867825071187577	4.70540713123955E-07	9.82108867737044E-06	-6.31055996148176
B0154	hemL	946892	0.173602	glutamate-1-semialdehyde 2-1-aminomutase	1281	0.707958668009914	5.36626851821088E-08	1.72573867850794E-06	-7.08015768433196
B0186	ldcC	944887	0.209679	lysine decarboxylase 2	2142	0.72482289951377	0.0000871897538851205	0.000706353704036818	-4.49764692425724
B0221	fadE	949007	0.240859	acyl-CoA dehydrogenase	2445	0.757799909344056	1.71609141360629E-06	0.0000290843172777995	-5.85933327373379
B0431	cyoB	945615	0.44865	cytochrome bo3 subunit 1	1992	0.754625317105554	6.43022461216336E-06	0.0000833176198218231	-5.40185693249555
B0445	ybaE	949093	0.465612	uncharacterized protein YbaE	1701	0.606596111163591	2.18065314815244E-06	0.000034865763731026	-5.77619330729966
B0546	ybcM	945163	0.571454	putative DNA-binding transcriptional regulator	798	0.72444621392997	2.65296120269985E-08	9.60734753490535E-07	-7.33432509321853
B0565	ompT	945185	0.58468	omptin family outer membrane protease OmpT	954	0.703220280933962	4.00544970431542E-18	1.69710903971844E-14	-17.9546337377441
B0598	cstA	945213	0.629894	pyruvate transporter CstA	2106	0.604796504421296	8.42487174861877E-10	5.49172024598426E-08	-8.62070239519765
B0723	sdhA	945402	0.755907	succinate:quinone oxidoreductase- FAD binding protein	1767	0.652528483261673	5.07153122532267E-06	0.0000696809752743842	-5.48393391630302
B0726	sucA	945303	0.758706	subunit of E1(0) component of 2-oxoglutarate dehydrogenase	2802	0.698103450985615	9.95375633701027E-06	0.000118466476404248	-5.2508145524934
B0728	sucC	945312	0.763014	succinyl-CoA synthetase subunit beta	1167	0.63988967527594	3.15469880920207E-06	0.0000473987902645006	-5.64822277422651
B0951	pqiB	945653	1.013259	intermembrane transport protein PqiB	1641	0.787276200447078	0.0000147118248630703	0.000161906498557997	-5.1157288739564
B1084	rne	945641	1.141182	ribonuclease E	3186	0.603016681871634	4.29642775385169E-06	0.0000610871288358041	-5.54130631873349
B1189	dadA	945752	1.237571	D-amino acid dehydrogenase	1299	0.749594238257052	9.69950161437424E-11	9.5573926372334E-09	-9.46971650658083
B1276	acnA	946724	1.335831	aconitate hydratase 1	2676	0.763391997767772	0.000161529621200042	0.00112937459575013	-4.28116896884544
B1297	puuA	946202	1.35949	glutamate-putrescine ligase	1419	0.91275231545226	0.000112296396168036	0.000861956214789802	-4.40901032578947
B1298	puuD	945882	1.36112	gamma-glutamyl-gamma-aminobutyrate hydrolase	765	1.35824743184509	5.69776116072715E-06	0.0000759163963459149	-5.44367068178682
B1299	puuR	945886	1.361911	DNA-binding transcriptional repressor PuuR	558	0.747473034093059	0.00159158066049798	0.0072433160671643	-3.45496171114932
B1305	pspB	945893	1.368801	phage shock protein B	225	0.611976569280209	2.43340174523401E-12	3.81863822020612E-10	-11.0115793432801
B1306	pspC	945499	1.369025	phage shock protein C	360	0.841924363715952	1.60293783539221E-10	1.44503140607591E-08	-9.26907162781849
B1371	lomR_2	NA	1.428796	Rac prophage	210	1.47150203175679	0.000830206297779828	0.00429975577374238	-3.69495486642675
B1415	aldA	945672	1.488232	aldehyde dehydrogenase A	1440	1.18275599484692	9.61684194393657E-13	2.31117835615098E-10	-11.4212622304077
B1423	ydcJ	945991	1.495288	DUF1338 domain-containing protein YdcJ	1344	0.585226825664556	1.22661009089501E-12	2.59857347756108E-10	-11.312993483139
B1442	ydcU	945976	1.513831	putative ABC transporter membrane subunit YdcU	942	0.982433535325877	5.84339121340727E-07	0.0000116236847752143	-6.23471889411285
B1535	dgcZ	946075	1.62296	diguanylate cyclase DgcZ	891	0.693150904468163	1.93471782570354E-08	7.45218129773264E-07	-7.44906623466495
B1608	rstA	946199	1.682159	DNA-binding transcriptional regulator RstA	720	0.658870088880022	1.64778090019659E-08	6.84475262169899E-07	-7.50761615981005
B1609	rstB	948870	1.682882	sensory histidine kinase RstB	1302	0.764286776862579	0.000164737359309644	0.00114801347268908	-4.27423537005118
B1611	fumC	946147	1.685185	fumarase C	1404	1.07082021529713	8.52332856428627E-08	2.49057538806075E-06	-6.91452761325269
B1617	uidA	946149	1.69426	beta-glucuronidase	1812	0.945412079845509	2.23149365266985E-07	0.0000053720673899785	-6.5729437779945
B1619	hdhA	946151	1.697273	7-alpha-hydroxysteroid dehydrogenase	768	0.799833587769856	5.38972646455548E-06	0.0000727269778035719	-5.46288951831078
B1680	sufS	946185	1.759303	L-cysteine desulfurase	1221	0.929051936780239	0.000278037669211962	0.00176354132402856	-4.08886381610785
B1715	pheM	947212	1.799226	pheST-ihfA operon leader peptide	45	1.81308744913228	0.000145204758322068	0.0010410026413039	-4.31870194104613
B1747	astA	946261	1.829731	arginine N-succinyltransferase	1035	0.613941167270966	6.64427723150783E-06	0.0000850507632323222	-5.39053587890535
B1783	yeaG	946297	1.866908	protein kinase YeaG	1935	0.690621054458072	0.000611229979424353	0.00333734719435694	-3.8062668030254
B1814	sdaA	946331	1.896932	L-serine deaminase I	1365	0.735289392800291	1.71468330218357E-08	6.93486868691893E-07	-7.49308726570029
B1873	torY	946490	1.957032	cytochrome c quinol dehydrogenase TorY	1101	0.795493271457384	1.40921999834997E-11	1.75613680382613E-09	-10.2607229264805
B1901	araF	946409	1.985139	arabinose ABC transporter periplasmic binding protein	990	0.845111735118477	1.07034193006092E-06	0.000019463685655228	-6.02348364563366
B2092	gatC	946603	2.172921	NA	1358	0.731116531768005	8.97926491438584E-16	5.43502077746468E-13	-14.8291776399578
B2093	gatB	946610	2.174282	galactitol-specific PTS enzyme IIB component	285	0.592845920035634	2.16567799618524E-12	3.52922218070649E-10	-11.062514581477
B2096	gatY	946636	2.17635	tagatose-1-6-bisphosphate aldolase 2	855	0.597926120221883	1.54339140050637E-07	4.06170767946926E-06	-6.7033522717431
B2126	btsS	949027	2.212959	high-affinity pyruvate receptor	1686	0.594945370995922	2.89259269700104E-12	4.3771125918548E-10	-10.9362984135127
B2172	yeiQ	946688	2.266245	putative oxidoreductase YeiQ	1467	0.585755142895093	3.06588289086153E-11	3.4184594233106E-09	-9.93794337103692
B2241	glpA	946713	2.352647	anaerobic glycerol-3-phosphate dehydrogenase subunit A	1629	0.595945449589574	6.22305351665565E-10	4.394512958345E-08	-8.73748697776038
B2242	glpB	946733	2.354265	anaerobic glycerol-3-phosphate dehydrogenase subunit B	1260	0.992614216645384	1.72518506181953E-08	6.93486868691893E-07	-7.49085902859199
B2286	nuoC	946759	2.402055	NADH:quinone oxidoreductase subunit CD	1791	0.633941471140542	0.0000945005122972206	0.00075638742253283	-4.46947242885135
B2523	pepB	948766	2.655075	aminopeptidase B	1284	0.999889866627848	3.66836802674897E-06	0.0000535961218252944	-5.59599520971086
B2524	iscX	945196	2.656536	accessory iron-sulfur cluster assembly protein IscX	201	1.30341508429054	4.3933573658399E-07	9.44906353251963E-06	-6.33461618314688
B2525	fdx	947160	2.656748	reduced ferredoxin	336	1.54654197697896	1.39683295858541E-06	0.0000247631014457172	-5.93085190607693
B2526	hscA	944885	2.657085	iron-sulfur cluster biosynthesis chaperone HscA	1851	0.894186565286709	0.0000134542495803758	0.000150410700453964	-5.14663083992361
B2527	hscB	946995	2.658952	[Fe-S] cluster biosynthesis co-chaperone HscB	516	1.17120858974024	0.000169141606726594	0.00117484096344357	-4.26492906014312
B2528	iscA	946999	2.659563	iron-sulfur cluster insertion protein IscA	324	0.714695507104651	7.92215553214915E-14	2.58201330690122E-11	-12.5706324852868
B2529	iscU	947002	2.659903	scaffold protein for iron-sulfur cluster assembly	387	0.732661948377889	1.42586735266611E-09	8.39083329617544E-08	-8.41944089854395
B2530	iscS	947004	2.660317	cysteine desulfurase IscS	1215	1.10277325041225	0.000016073277424059	0.000172848924989182	-5.0851151188837
B2531	iscR	945279	2.661643	DNA-binding transcriptional dual regulator IscR	489	0.822595428468067	4.20084795642186E-06	0.0000599292686577759	-5.5490901802708
B2570	rseC	947052	2.707322	protein RseC	480	0.761372608297311	0.0000075904168824424	0.0000945899892085542	-5.34451345422371
B2937	speB	947715	3.082877	agmatinase	921	0.655094504645987	0.0000277812572508179	0.000269975199476411	-4.89565135431896
B3092	uxaC	947599	3.243329	D-glucoronate/D-galacturonate isomerase	1413	0.893127040125497	3.90282498740294E-08	1.31240233901795E-06	-7.19474021008984
B3094	exuR	947602	3.246652	DNA-binding transcriptional repressor ExuR	777	0.666389510976549	0.0000254310771394996	0.000254130834528443	-4.92628326041585
B3161	mtr	947675	3.304573	tryptophan:H(+) symporter Mtr	1245	0.776191142600432	1.13813123075634E-10	1.07161378326991E-08	-9.40562140650207
B3169	nusA	947682	3.316039	transcription termination/antitermination protein NusA	1488	0.678072568161629	9.01019268441361E-06	0.000108668642854578	-5.28524137862571
B3309	rplX	947810	3.447453	50S ribosomal subunit protein L24	315	0.700379836614944	0.000353953273933847	0.00216282090625901	-4.00276941878451
B3335	gspO	947840	3.465543	Type II secretion system prepilin peptidase	678	0.689297584502539	0.000506650175220477	0.00286988875990529	-3.87404697736038
B3341	rpsG	947846	3.473542	30S ribosomal subunit protein S7	540	0.643053854049649	0.0000498688935839602	0.000443896012847142	-4.69251136665154
B3427	yzgL	947933	3.563724	putative uncharacterized protein YzgL	282	0.609444850657684	0.0000574264902451685	0.000503655887664825	-4.64338828901491
B3461	rpoH	947970	3.599929	RNA polymerase sigma factor RpoH	855	0.605860088143155	5.9963876167738E-07	0.0000118722870711545	-6.22567832295349
B3500	gor	948014	3.646299	glutathione reductase (NADPH)	1353	0.699296045565207	0.0000112018083155941	0.000129677764571509	-5.20997931999317
B3528	dctA	948039	3.682161	C4 dicarboxylate/orotate:H(+) symporter	1287	0.799375992009075	6.51788301789172E-10	4.52725743390282E-08	-8.71959751001411
B3546	eptB	948068	3.708784	phosphoethanolamine transferase EptB	1692	0.591337656114801	2.2258708527693E-08	8.27282000279257E-07	-7.39805186064735
B3599	mtlA	948118	3.772281	mannitol-specific PTS enzyme IICBA component	1914	1.01674187268478	0.000160654441147446	0.00112697494559889	-4.28308424695394
B3603	lldP	948114	3.777399	lactate/glycolate:H(+) symporter LldP	1656	0.92607424733615	8.49065600594049E-08	2.49057538806075E-06	-6.91589850515047
B3604	lldR	948122	3.779054	DNA-binding transcriptional dual regulator LldR	777	0.606049206169463	1.66651979092794E-07	4.28780967331896E-06	-6.67615980676245
B3605	lldD	948121	3.779827	L-lactate dehydrogenase	1191	0.661690504505548	4.11482734825746E-07	8.97976140851813E-06	-6.35759178680929
B3846	fadB	948336	4.028782	multifunctional enoyl-CoA hydratase- 3-hydroxyacyl-CoA epimerase- Delta(3)-cis- Delta(2)-trans-enoyl-CoA isomerase- L-3-hydroxyacyl-CoA dehydrogenase	2190	0.693181681054611	3.72196062486995E-07	8.34388739025078E-06	-6.39281892443215
B3892	fdoI	948383	4.081225	formate dehydrogenase O subunit gamma	636	0.946089711043231	2.34610928277437E-06	0.0000368165371522778	-5.75083280321583
B3893	fdoH	948395	4.081857	formate dehydrogenase O subunit beta	903	1.07441883781783	0.0000362275712941369	0.000339593406135526	-4.80357010131474
B3894	fdoG	948394	4.082772	formate dehydrogenase O subunit alpha	3051	0.950163668594108	0.0000487569343986744	0.000434911854836175	-4.70035636188715
B3927	glpF	948422	4.117245	glycerol facilitator	846	0.69329399249175	2.02413859974823E-12	3.4305100988533E-10	-11.0921161634577
B4067	actP	948575	4.283253	acetate/glycolate:cation symporter	1650	0.664158033248046	8.44061667942924E-07	0.0000161823044663989	-6.10626125647252
B4139	aspA	948658	4.366891	aspartate ammonia-lyase	1437	0.687873183867566	8.22748135050511E-12	1.14031801672373E-09	-10.4875407682985
B4242	mgtA	948778	4.467625	Mg(2(+)) importing P-type ATPase	2697	1.26752251697576	1.06654422356518E-06	0.000019463685655228	-6.02472145403999
B4321	gntP	948848	4.549953	fructuronate transporter	1344	1.25675425904554	1.51974125481048E-09	8.82074478990687E-08	-8.39518689503619
B4322	uxuA	947082	4.551636	D-mannonate dehydratase	1185	1.40862314906632	4.34641985027276E-09	2.14136987274484E-07	-7.99944954542795
B4323	uxuB	946795	4.552901	D-mannonate oxidoreductase	1461	1.40382354380453	4.4488348385594E-10	3.24995055361658E-08	-8.8676788834052
B4383	deoB	948910	4.619603	phosphopentomutase	1224	0.647671517456024	0.0000962057402909339	0.000763340302645481	-4.46321115654298
B4485	ytfR	2847725	4.451058	galactofuranose ABC transporter putative ATP binding subunit	1503	0.661460676776878	2.78307348374778E-06	0.00004272421141536	-5.69163709198488

## Sheet: Table_S4_Pathway_enrichment_up
Supplementary Table S4. Pathway enrichment analysis of upregulated differentially expressed genes (Y5/Y6 vs WT).
KEGG & RegulonDB pathways
Pathway_name	Database	Enrichment FDR	Fold_enrichment	N_DEGs	Pathway_gene_count	Gene_list
ArcA Experimental target gene	RegulonDB	0.000000026	6.00609414401793	21	168	aceE acnA aldA cyoB dctA fadB fadE fumC gatB gatY glpA glpB lldD lldP lldR lpd nuoC puuA sdhA sucA sucC
CRP Experimental target gene	RegulonDB	0.000000275	3.1460493135332	33	502	aceE acnA actP aldA araF aspA cstA cyoB dadA dctA deoB exuR fumC gatB gatY glpA glpB glpF gntP lpd mtlA nusA puuD puuR rpoH rseC sdhA sucA sucC uidA uxaC uxuA uxuB
Path:eco01100 Metabolic pathways	KEGG	2.57876251449173E-06	2.2921416628667	39	918	thrA aceE lpd hemL ldcC fadE cyoB sdhA sucA sucC dadA acnA puuA puuD aldA fumC uidA sufS astA sdaA torY gatB gatY nuoC pepB iscS speB uxaC gor mtlA lldD fadB fdoI fdoH fdoG aspA uxuA uxuB deoB
Path:eco00020 Citrate cycle (TCA cycle)	KEGG	0.0000107615551862411	13.0232558139535	7	29	aceE lpd sdhA sucA sucC acnA fumC
Path:eco01200 Carbon metabolism	KEGG	0.0000107615551862411	5.88583509513742	12	110	aceE lpd sdhA sucA sucC acnA fumC sdaA fadB fdoI fdoH fdoG
Path:eco01120 Microbial metabolism in diverse environments	KEGG	0.000296663328678366	3.22110378340854	16	268	thrA aceE lpd hemL ldcC sdhA sucA sucC acnA aldA fumC torY fadB fdoI fdoH fdoG
Path:eco00630 Glyoxylate and dicarboxylate metabolism	KEGG	0.00102421451605869	7.70764119601329	6	42	lpd acnA aldA fdoI fdoH fdoG
Path:eco00330 Arginine and proline metabolism	KEGG	0.0084429497189843	8.63255813953488	4	25	puuA puuD astA speB
Path:eco01110 Biosynthesis of secondary metabolites	KEGG	0.00898399982162428	2.37332060287799	15	341	thrA aceE lpd hemL ldcC sdhA sucA sucC acnA fumC uidA sdaA glpA glpB fadB
Path:eco00680 Methane metabolism	KEGG	0.0182992355993216	6.53981677237491	4	33	torY fdoI fdoH fdoG
Path:eco00310 Lysine degradation	KEGG	0.0217550214755562	8.9922480620155	3	18	lpd ldcC fadB
Path:eco00620 Pyruvate metabolism	KEGG	0.0217550214755562	4.57232952305873	5	59	aceE lpd aldA fumC lldD
Path:eco00040 Pentose and glucuronate interconversions	KEGG	0.0245887798502397	5.53369111508646	4	39	uidA uxaC uxuA uxuB
GO biological process terms
Pathway_name	Database	Enrichment FDR	Fold_enrichment	N_DEGs	Pathway_gene_count	Gene_list
GO:0016226 iron-sulfur cluster assembly	Amigo Gene Ontology	0.0000375678250717618	14.4494438827098	7	23	iscS iscA hscA iscU sufS fdx iscX
GO:0009061 anaerobic respiration	Amigo Gene Ontology	0.00107784799796534	5.93459302325581	9	72	fdoH glpA fdoG lldD glpB torY acnA fdoI sdhA
GO:0006099 tricarboxylic acid cycle	Amigo Gene Ontology	0.00110120516344627	9.82277465918204	6	29	sdhA acnA aspA sucC fumC sucA
GO:0042840 D-glucuronate catabolic process	Amigo Gene Ontology	0.00402318173668975	23.7383720930233	3	6	uxuA uxuB uxaC
GO:0097428 protein maturation by iron-sulfur cluster transfer	Amigo Gene Ontology	0.00402318173668975	23.7383720930233	3	6	hscB iscA hscA
GO:0006788 heme oxidation	Amigo Gene Ontology	0.00402318173668975	23.7383720930233	3	6	fdoG fdoH fdoI
GO:0019448 L-cysteine catabolic process	Amigo Gene Ontology	0.00594293060460714	20.3471760797342	3	7	iscS iscU sufS
GO:0009447 putrescine catabolic process	Amigo Gene Ontology	0.0151364183711076	14.243023255814	3	10	puuD puuR puuA
GO:0045333 cellular respiration	Amigo Gene Ontology	0.0151364183711076	14.243023255814	3	10	fdoH fdoG fdoI
GO:0019402 galactitol metabolic process	Amigo Gene Ontology	0.0535582613816134	18.9906976744186	2	6	gatB gatY

## Sheet: Table_S5_DEG_down
Supplementary Table S5: Differentially expressed genes downregulated in Y5/Y6 compared with WT, identified by LIMMA analysis.
Ensembl_gene_ID	Gene_symbol	Entrez_ID	Genomic_position_Mbp	Gene_description	Transcript_length_bp	Log2_fold_change_Y5Y6_vs_WT	P_value	Adjusted_p_value	LIMMA_statistic
B0001	thrL	944742	0.00019	thr operon leader peptide	66	-0.794960501500257	0.000172866671564566	0.00119483864179293	4.25724229943498
B0023	rpsT	944759	0.020815	30S ribosomal subunit protein S20	264	-0.860156382153404	2.26451198434598E-06	0.0000359353456092656	5.76310701112958
B0391	ppnP	945048	0.408177	nucleoside phosphorylase PpnP	285	-0.790502795827407	0.000108969645951164	0.000842783413979487	4.41955772662988
B0426	yajQ	945063	0.444683	nucleotide binding protein YajQ	492	-0.601193537321305	2.67400090256053E-07	6.23236300180604E-06	6.50914283772082
B0453	ybaY	945070	0.475379	PF09619 family lipoprotein YbaY	573	-0.876215369182473	1.96166596543726E-14	9.23508743950855E-12	13.2458780905465
B0485	glsA	946187	0.511641	glutaminase 1	933	-1.05912280770797	0.0000275190270995438	0.000269155782113417	4.89893868287523
B0486	ybaT	945363	0.512576	putative transporter YbaT	1293	-0.849037209863423	0.0000589136878225744	0.000512448799300754	4.63448131404972
B0605	ahpC	945225	0.638945	alkyl hydroperoxide reductase- AhpC component	564	-0.904060465375902	4.13276722837157E-07	8.97976140851813E-06	6.35606531115305
B0753	ybgS	945356	0.784937	PF13985 family protein YbgS	381	-1.12553895931273	5.09710790150558E-09	2.48235013548036E-07	7.94008172179985
B0806	mcbA	947523	0.841796	DUF1471 domain-containing protein McbA	261	-0.731672022431174	5.09014622544366E-06	0.0000696809752743842	5.48266680702926
B0897	ycaC	945512	0.944931	putative hydrolase YcaC	627	-0.744289838354773	0.0000121339168171985	0.000138575217127951	5.18234557815119
B1000	cbpA	947572	1.062855	curved DNA-binding protein	921	-1.18268143625542	1.14833215896597E-09	7.15512258461594E-08	8.50199949757687
B1050	yceK	945613	1.113579	DUF1375 domain-containing lipoprotein YceK	228	-0.691512639854164	1.71535512431893E-09	9.56310481807805E-08	8.34920667853679
B1060	bssS	946104	1.120701	regulator of biofilm formation	255	-0.775742317709482	3.11207525380089E-13	8.79057523356959E-11	11.9318168126418
B1064	grxB	946926	1.123407	reduced glutaredoxin 2	648	-0.773063513569003	0.0000161708128352804	0.000173457554387552	5.08302229072895
B1104	ycfL	948539	1.162247	DUF1425 domain-containing protein YcfL	378	-0.779647547840943	0.0000216343335779701	0.000221948356827746	4.98228698553438
B1256	ompW	945128	1.31402	outer membrane protein W	639	-1.06105244022147	0.0000987377841282294	0.000777609620875057	4.45411347167304
B1257	yciE	946871	1.314718	DUF892 domain-containing protein YciE	507	-0.828914921230719	2.23286248246891E-10	1.89526274421413E-08	9.13782963846858
B1259	yciG	947489	1.315856	stress-induced bacterial acidophilic repeat motifs-containing protein YciG	180	-1.09571577798437	7.41828627094534E-08	2.21347034718277E-06	6.96413386928124
B1332	ynaJ	945901	1.397365	DUF2534 domain-containing protein YnaJ	258	-0.601413685327995	0.000541129962720719	0.00302077424512211	3.85030168213052
B1375	ynaE	946078	1.433991	uncharacterized protein YnaE	234	-0.591837900552894	0.0000575335023907895	0.000503655887664825	4.64273978980081
B1492	gadC	946057	1.568954	L-glutamate:4-aminobutyrate antiporter	1536	-1.21477015063673	3.18082560458143E-09	1.62375398633874E-07	8.1162615803583
B1493	gadB	946058	1.570645	glutamate decarboxylase B	1401	-1.51937427045037	1.92466659624781E-07	4.74116998157093E-06	6.62520109541802
B1541	ydfZ	948796	1.629215	putative selenoprotein YdfZ	204	-0.806680623533271	0.000538210908231636	0.00300844276804411	3.85225390356437
B1552	cspI	946099	1.638455	cold shock-like protein CspI	213	-0.823749687678577	0.0000125040305704234	0.000142036400876364	5.17195698362959
B1596	ynfM	946138	1.669699	putative transporter YnfM	1254	-0.867092367134192	0.0002778206920559	0.00176354132402856	4.08914158066918
B1661	cfa	944811	1.741413	cyclopropane fatty acyl phospholipid synthase	1149	-0.620141134818331	0.0000079925025448229	0.0000987295430974187	5.32667061676841
B1677	lpp	946175	1.757421	murein lipoprotein	237	-0.883642875374405	6.38261254860661E-06	0.000082954384565786	5.40442635600915
B1685	ydiH	946194	1.764934	uncharacterized protein YdiH	189	-0.830286662768513	5.55200825382186E-07	0.0000110961598921902	6.25261679251713
B1712	ihfA	945472	1.795253	integration host factor subunit alpha	300	-0.589954050147958	0.000171526589899023	0.00118800927709655	4.25998863984987
B1743	spy	946253	1.82514	ATP-independent periplasmic chaperone	486	-0.70256902498293	5.67691328056238E-06	0.0000758772289266335	5.44493819983226
B1823	cspC	946339	1.907226	transcription antiterminator and regulator of mRNA stability CspC	210	-1.5087821944333	8.34313394345899E-12	1.14031801672373E-09	10.4816218358501
B1824	yobF	946338	1.907448	DUF2527 domain-containing protein YobF	144	-1.28696333902166	2.38672360665269E-10	1.90802790969574E-08	9.11155099045632
B2112	yehE	946615	2.192515	DUF2574 domain-containing protein YehE	282	-0.620846435275243	1.88094844389996E-16	2.0365826228288E-13	15.6837562899552
B2181	yejG	945319	2.277893	protein YejG	345	-0.611961222216049	0.000283169528942384	0.0017934070166351	4.08235549593207
B2215	ompC	946716	2.311646	outer membrane porin C	1104	-0.795813809295731	1.79314881946871E-07	4.52350002265328E-06	6.65023585849026
B2295	yfbV	946774	2.412677	PF04217 family membrane protein YfbV	456	-0.656278975424079	4.75438783313905E-07	9.87467708284811E-06	6.30693076025419
B2504	yfgG	946980	2.62929	nickel/cobalt stress response protein YfgG	192	-0.884871370249324	0.0000105857846027811	0.000123900467850784	5.22953336784748
B2579	grcA	947068	2.716066	stress-induced alternate pyruvate formate-lyase subunit	384	-0.709208322206613	0.012870807866704	0.0368470357643412	2.63688513157109
B2672	ygaM	947157	2.800146	DUF883 domain-containing protein YgaM	330	-0.712315732420699	8.32133002271994E-06	0.000102492660774024	5.31273383919275
B2910	zapA	947404	3.055612	cell division protein ZapA	330	-0.782833151014409	2.21501992688547E-07	5.36287967440786E-06	6.57555958364344
B2940	yqgC	945052	3.086187	protein YqgC	216	-0.775463839430163	0.000711092301929586	0.00379489677694476	3.75137011773241
B3006	exbB	945420	3.15125	Ton complex subunit ExbB	735	-0.681301123520631	4.95634807087224E-10	3.55932996208232E-08	8.82567998133295
B3023	ygiV	945805	3.168749	DNA-binding transcriptional repressor YgiV	483	-0.608124446775487	1.55907908886439E-16	2.0365826228288E-13	15.788868726069
B3024	ygiW	946051	3.169284	BOF family protein YgiW	393	-0.704931064903239	2.36571956433718E-08	8.7161337339971E-07	7.3759107854651
B3065	rpsU	947577	3.210781	30S ribosomal subunit protein S21	216	-0.68676913614639	0.000967593122252071	0.00486899294415917	3.6389252163785
B3153	yhbO	947666	3.298974	protein/nucleic acid deglycase 2	519	-1.07002439088105	0.0000100619342642484	0.000119084959434694	5.24707793847371
B3231	rplM	947828	3.378223	50S ribosomal subunit protein L13	429	-0.649873196259167	1.10685512307183E-10	1.06585117192167E-08	9.41677547735292
B3312	rpmC	947807	3.448568	50S ribosomal subunit protein L29	192	-0.718091629363953	5.50307032568702E-11	5.82912724248397E-09	9.69867070901025
B3321	rpsJ	947816	3.452959	30S ribosomal subunit protein S10	312	-0.667894592131163	2.14012725515545E-08	8.0245302478705E-07	7.41233632690108
B3491	yhiM	947997	3.634841	inner membrane protein YhiM	1053	-1.15307351744964	2.52447944897406E-06	0.000039037297172639	5.7254311125691
B3506	slp	948022	3.653961	starvation lipoprotein	567	-0.799203390856987	4.38848215267799E-06	0.000062187287227079	5.53397196175994
B3509	hdeB	948026	3.655966	periplasmic acid stress chaperone HdeB	327	-0.690336204068194	0.0000590217167946113	0.000512448799300754	4.63384302753599
B3511	hdeD	948024	3.656995	acid-resistance membrane protein	573	-1.14316294391049	1.03373907769353E-07	2.90063077628311E-06	6.84573561327981
B3512	gadE	948023	3.658366	DNA-binding transcriptional activator GadE	528	-1.33152925545372	1.84518221356539E-08	7.30657667184728E-07	7.46633338023904
B3515	gadW	948029	3.66389	DNA-binding transcriptional dual regulator GadW	729	-0.609588998010002	0.0000165664579647681	0.00017680625288847	5.07466007763605
B3517	gadA	948027	3.66618	glutamate decarboxylase A	1401	-1.48215625011048	0.0000336054904877712	0.000317794021987353	4.82964529034824
B3708	tnaA	948221	3.88873	tryptophanase	1416	-0.959348382025037	0.0000478496695404808	0.000428623784023292	4.70688987187579
B3766	ilvL	948283	3.950322	ilvXGMEDA operon leader peptide	99	-0.838699279728062	3.37216433149621E-06	0.0000501328430615769	5.62514041268124
B3928	zapB	948420	4.118515	cell division factor ZapB	246	-0.614769494948439	0.00124446456647598	0.00593783374792653	3.54628089822682
B4187	aidB	948710	4.414275	putative acyl-CoA dehydrogenase AidB	1626	-0.83120659796093	0.0000113721567629096	0.000131208430791557	5.2047615364108

## Sheet: Table_S6_Pathway_enrichment_dow
Supplementary Table S6. Pathway enrichment analysis of downregulated differentially expressed genes (Y5/Y6 vs WT).
RegulonDB pathways
Pathway_name	Database	Enrichment FDR	Fold_enrichment	N_DEGs	Pathway_gene_count	Gene_list
GadX Experimental target gene	RegulonDB	2.03059376002532E-09	20.9170081967213	10	32	gadA gadB gadC gadE gadW glsA hdeB hdeD slp ybaT
GadW Experimental target gene	RegulonDB	2.161003644591E-08	36.0416141235813	7	13	gadA gadB gadC gadE gadW hdeB slp
GadE Experimental target gene	RegulonDB	0.0000129887419986063	15.1142252776309	7	31	gadB gadC gadE gadW hdeB hdeD yhiM
RcsB Experimental target gene	RegulonDB	0.000598382005925891	14.5509622238061	5	24	gadA gadB gadC hdeB hdeD
NagC Computational target gene	RegulonDB	0.000951409554643418	2.43397913561848	22	624	bssS cspI gadA gadB gadE gadW ilvL mcbA ompC ompW rpsJ yajQ ybgS ycaC yceK yciG yehE yfbV yfgG ynaE yobF zapB
ArgR Computational target gene	RegulonDB	0.00288666605544084	2.46942543371001	19	531	exbB gadB gadW grcA hdeB hdeD ilvL ompC ompW thrL tnaA ycaC ydiH yehE yfbV yfgG yhbO yhiM yobF
CRP Computational target gene	RegulonDB	0.00375576118231701	2.40862518628912	19	544	cbpA gadC gadE grcA ompW thrL ybaY ybgS ycaC yceK yciE ydfZ ydiH yejG yfbV yfgG ynaE yobF zapB
BasR Computational target gene	RegulonDB	0.00424391061783747	2.80451506548219	15	370	ahpC bssS cspI gadA gadB gadE mcbA ompC thrL yajQ yciG yfgG ygiW yhiM ynaE
FliZ Experimental target gene	RegulonDB	0.00440083951748373	13.3868852459016	4	20	gadB gadC gadE hdeB
Lrp Computational target gene	RegulonDB	0.00587549624376827	4.69715271786022	8	118	bssS cspI exbB hdeD ompC thrL yhbO yhiM
FNR Computational target gene	RegulonDB	0.0133877380645709	2.60300546448087	14	370	gadE gadW grcA hdeD ompW rpsT rpsU yajQ ycaC ydfZ yejG yfbV yfgG zapB
TorR Experimental target gene	RegulonDB	0.0133877380645709	16.7336065573771	3	12	gadA hdeB tnaA
H-NS Experimental target gene	RegulonDB	0.0141455015093463	3.62897491605767	9	167	gadA gadE gadW hdeB hdeD slp yciE yciG yhiM
Path:eco03010 Ribosome	RegulonDB	0.0235592441314969	6.0849478390462	5	78	rpsT rpsU rplM rpmC rpsJ
LexA Computational target gene	RegulonDB	0.0319157178417973	2.72695810564663	11	275	bssS gadB gadW grcA ilvL ompC ompW yciG ygiW yhiM ynaE
GadX Computational target gene	RegulonDB	0.0370890781602763	3.77855631940772	7	126	cspI gadA gadB gadW hdeD yciG ynfM
YdeO Experimental target gene	RegulonDB	0.0401884345077436	10.5685936151855	3	20	gadE gadW slp
GO biological process terms
Pathway_name	Database	Enrichment FDR	Fold_enrichment	N_DEGs	Pathway_gene_count	Gene_list
GO:0009268 response to pH	Amigo Gene Ontology	0.0000503064062291122	44.6229508196721	4	6	ybaT hdeD yhbO hdeB
GO:0051454 intracellular pH elevation	Amigo Gene Ontology	0.00233651971556752	33.4672131147541	3	6	gadB gadC gadA
GO:0002181 cytoplasmic translation	Amigo Gene Ontology	0.0313217478687875	6.0849478390462	5	55	rpsT rpsJ rplM rpmC rpsU
