# Supplementary material for: Genomic diversification, adaptive convergence, and regulatory rewiring in aging Escherichia coli colonies
Source: BMC Microbiol. 2026 Mar 31;26:455. doi: 10.1186/s12866-026-04983-z (PMC13162491; doi:10.1186/s12866-026-04983-z)
Supplement: Supplementary file 4 — Additional file 4: Supplementary Tables S7-S10. Supplementary Table S7. Genes belonging to WGCNA Module 1 (turquoise), negatively correlated with the WT condition. The table lists gene identifiers, functional annotations, differential expression results (log2 fold change, Y5/Y6 vs WT, and LIMMA adjusted p-values), and WGCNA network metrics, including kME (module membership; correlation between gene expression and the module eigengene), GS (gene significance; correlation with the trait of interest), and kWithin (intramodular connectivity). Hub genes are indicated. The table also reports whether each gene was identified as a CspC target based on CLIP-seq data [77]. Supplementary Table S8. Pathway enrichment analysis of genes belonging to the WGCNA turquoise module. Enrichment analyses were performed on genes assigned to the turquoise module using KEGG, EcoCyc, RegulonDB, and Gene Ontology (biological process) databases. The table reports significantly enriched pathways, the number of module genes associated with each pathway, pathway gene counts, fold enrichment values, and false discovery rate (FDR), adjusted p-values. Complete lists of contributing genes are provided for each pathway. Supplementary Table S9: Genes of WGCNA Module 2 (blue module), positively correlated with WT. The table lists gene identifiers, functional annotations, differential expression statistics (log2 fold change, Y5/Y6 vs WT, and LIMMA adjusted p-values), and WGCNA network metrics (kME, GS, kWithin; as defined in Supplementary Table S7), and whether each gene is reported as a CspC target based on CLIP-seq data [77]. Supplementary Table S10. Pathway enrichment analysis of genes belonging to the WGCNA module 2. Enrichment analyses were performed on genes assigned to the module 2 (blue) using RegulonDB and Gene Ontology (biological process) databases. The table reports significantly enriched regulatory pathways and biological processes, the number of module genes associated with each pathway, pa [file 12866_2026_4983_MOESM4_ESM.xlsx]

## Sheet: Table_S7_module1_WGCNA
Supplementary Table S7. Genes belonging to WGCNA Module 1 (turquoise), negatively correlated with the WT condition. This table reports gene identifiers, differential expression (log2 fold change Y5/Y6 vs WT and adjusted p-values from LIMMA), WGCNA network metrics (kME turquoise module , Gene significance(G) S, kWithin), hub status, and whether genes were identified as CspC targets by CLIP-seq (Ya…
Ensembl_gene_ID	Gene_symbol	Gene_description	Log2_fold_change_Y5Y6_vs_WT	Adjusted_p_value	kME (turquoise module)	GS	kWithin	Hub_status (hub / non-hub)	CspC_target (yes / no)
B0114	aceE	pyruvate dehydrogenase E1 component	1.196702434	0.000171249	0.970640147489295	0.662501052315026	133.396242329433	hub	yes
B0115	aceF	pyruvate dehydrogenase- E2 subunit	0.496148235	0.0052321	0.898031451825642	0.570527609806314	106.120351899567	no	yes
B1276	acnA	aconitate hydratase 1	0.763391998	0.001129375	0.971488495476833	0.612117101819344	131.627075575152	hub	no
B0762	acrZ	multidrug efflux pump accessory protein AcrZ	-0.479028705	0.022162009	-0.880198317394214	-0.454412058610655	44.7492186788845	no	no
B4069	acs	acetyl-CoA synthetase (AMP-forming)	0.509740050291812	1.38611878061087E-06	0.799393542406632	0.816865756069707	21.7157542393143	no	no
B4067	actP	acetate/glycolate:cation symporter	0.664158033	0.0000162	0.894286871806561	0.748142518437094	101.065028146084	no	no
B1241	adhE	fused acetaldehyde-CoA dehydrogenase and iron-dependent alcohol dehydrogenasealdehyde/alcohol dehydrogenase AdhE	0.39820228	0.0110718	0.953711506052712	0.534509740886828	124.698537576325	no	yes
B1415	aldA	aldehyde dehydrogenase A	1.182755995	0.000000000231	0.95634534872338	0.883668464761652	121.82826719604	no	no
B1901	araF	arabinose ABC transporter periplasmic binding protein	0.845111735	0.0000195	0.96215574889214	0.750850939665251	126.089980190607	hub	no
B3281	aroE	shikimate dehydrogenase	0.428953396	0.000000693	0.95948406860814	0.788971339498992	121.989774221415	no	yes
B4139	aspA	aspartate ammonia-lyase	0.687873183867566	1.14031801672373E-09	0.841390210993554	0.842467411606862	21.483629451603	no	yes
B1747	astA	arginine N-succinyltransferase	0.613941167	0.0000851	0.963943641215038	0.638693623415791	131.108721837477	hub	no
B1748	astC	succinylornithine transaminase	0.497238716	0.000000019	0.945388849081592	0.802874830065705	121.967171789265	no	no
B3737	atpE	ATP synthase Fo complex subunit c	0.398066225	0.0000000000757	0.776040696122659	0.924386994922048	71.6054975082184	no	yes
B3736	atpF	ATP synthase Fo complex subunit b	0.395676528	0.0000000549	0.901927484679554	0.824877898171285	108.121929291251	no	yes
B3735	atpH	ATP synthase F1 complex subunit delta	0.532384311	0.000148073	0.963307223941344	0.656326556937172	130.698864370489	hub	yes
B1112	bhsA	DUF1471 domain-containing multiple stress resistance outer membrane protein BhsA	-0.496183877	0.000000000000841	-0.517211012643982	-0.887990360159823	22.1471921377503	no	no
B2126	btsS	high-affinity pyruvate receptor	0.594945371	0.000000000438	0.875221852164011	0.898120115028557	91.9217648859883	no	no
B0882	clpA	ATP-dependent Clp protease ATP-binding subunit ClpA	0.334209581	0.064875525	0.805808382973684	0.38780562284232	88.1901949104373	no	yes
B2592	clpB	chaperone protein ClpB	0.310361016	0.003592569	0.958511707417727	0.582066475975566	127.841748065103	no	yes
B0910	cmk	cytidylate kinase	0.347911565	0.0000548	0.934461820208577	0.708967780379657	121.242789032359	no	no
B0990	cspG	cold shock protein CspG	-0.557432153	0.000383159	-0.36434746365036	-0.744645803072977	16.848049795234	no	no
B0598	cstA	pyruvate transporter CstA	0.604796504	0.0000000549	0.933845744625626	0.820051670371233	117.91285471139	no	yes
B3806	cyaA	adenylate cyclase	0.532716019	0.003943949	0.937799898794722	0.52741374464272	120.488647356023	no	yes
B4208	cycA	D-serine/alanine/glycine/:H(+)symporter	0.431809424246604	0.000145637831522948	0.468274850796157	0.764501275601426	15.3221347650302	no	yes
B0432	cyoA	cytochrome bo3 subunit 2	0.407635446	0.000791354	0.977443548212192	0.66486532809133	129.915788773186	hub	yes
B0431	cyoB	cytochrome bo3 subunit 1	0.754625317	0.0000833	0.990584841108702	0.695954401736947	136.843829617081	hub	yes
B2423	cysW	sulfate/thiosulfate ABC transporter inner membrane subunit CysW	0.453802934	0.000706615	0.934767485293202	0.612803151528027	114.146001365568	no	no
B1189	dadA	D-amino acid dehydrogenase	0.749594238	0.00000000956	0.980246554677211	0.831607493779957	131.399270136524	hub	no
B3528	dctA	C4 dicarboxylate/orotate:H(+) symporter	0.799375992009075	4.52725743390283E-08	0.65360598329843	0.858463814862318	21.4995362457027	no	yes
B1487	ddpA	putative D-D-dipeptide ABC transporter periplasmic binding protein	0.57552429	0.0000276	0.880339078995044	0.683002167248954	94.4664046682964	no	no
B1488	ddpX	D-alanyl-D-alanine dipeptidase	0.518834669	0.00000184	0.849861493822879	0.731220595491303	85.5670128091038	no	no
B4383	deoB	phosphopentomutase	0.647671517	0.00076334	0.966425780994564	0.589035180244902	131.480877903476	no	no
B1535	dgcZ	diguanylate cyclase DgcZ	0.693150904	0.000000745	0.856171067704107	0.762855806969468	99.1204977643633	no	no
B0226	dinJ	antitoxin/DNA-binding transcriptional repressor DinJ	0.194370899	0.000410448	0.85759404525577	0.79758827616401	97.4662754060257	no	no
B0014	dnaK	chaperone protein DnaK	0.160786931	0.019247013	0.966136664299622	0.6864766816213	127.587608922007	no	yes
B1490	dosC	diguanylate cyclase DosC	0.363733293	0.052730506	0.883723149767216	0.414307704057229	101.299453018238	no	no
B3546	eptB	phosphoethanolamine transferase EptB	0.591337656	0.000000827	0.94899594040241	0.828955843923699	122.523843953683	no	no
B3094	exuR	DNA-binding transcriptional repressor ExuR	0.666389511	0.000254131	0.869226207653748	0.642521723407648	103.367502427544	no	no
B3093	exuT	hexuronate transporter	0.458238796	0.000241707	0.713483758843176	0.683986730836114	61.9355971700368	no	no
B1092	fabD	[acyl-carrier-protein] S-malonyltransferase	0.35191728	0.011068359	0.937437951737508	0.523777964140069	121.818444091064	no	yes
B1095	fabF	3-oxoacyl-[acyl carrier protein] synthase 2	-0.528187125	0.0000575	-0.758671862828046	-0.694674145180373	38.6539732076776	no	no
B3846	fadB	multifunctional enoyl-CoA hydratase- 3-hydroxyacyl-CoA epimerase- Delta(3)-cis- Delta(2)-trans-enoyl-CoA isomerase- L-3-hydroxyacyl-CoA dehydrogenase	0.693181681	0.00000834	0.973758971550953	0.752682723950443	129.626908787684	hub	no
B0221	fadE	acyl-CoA dehydrogenase	0.757799909344056	0.0000290843172777995	0.875348751815974	0.716588659429099	22.9686025452163	no	no
B2342	fadI	3-ketoacyl-CoA thiolase FadI	0.575243306	0.000473593	0.958806364088249	0.63537971793334	124.675601254282	no	no
B2341	fadJ	3-hydroxyacyl-CoA dehydrogenase FadJ	0.576702919	0.000183376	0.955951405789175	0.661924122610258	122.475804192428	no	no
B0443	fadM	long-chain acyl-CoA thioesterase FadM	-0.43514452	0.000969518	-0.90385052935909	-0.615977779125123	49.4925041890093	no	no
B2097	fbaB	fructose-bisphosphate aldolase class I	0.290387534	0.00000814	0.979705763692601	0.829079897668106	128.183169862363	hub	no
B3894	fdoG	formate dehydrogenase O subunit alpha	0.950163669	0.000434912	0.956504959421324	0.643304020841395	129.421127171492	no	no
B3893	fdoH	formate dehydrogenase O subunit beta	1.074418838	0.000339593	0.975910663047293	0.65065649256154	135.47740790332	hub	yes
B3892	fdoI	formate dehydrogenase O subunit gamma	0.946089711	0.0000368	0.971513053709073	0.728940526483898	130.870356035304	hub	no
B2525	fdx	reduced ferredoxin	1.546541977	0.0000248	0.976959688056972	0.735237103403009	134.935706500698	hub	yes
B3915	fieF	Zn(2(+))/Fe(2(+))/Cd(2(+)) exporter	0.422465579	0.000171249	0.920540988663258	0.67954054898036	114.230939388528	no	no
B3261	fis	DNA-binding transcriptional dual regulator Fis	-0.465858353	0.013255151	-0.915249639968762	-0.485641509623173	47.6005776116331	no	yes
B0904	focA	formate channel FocA	0.408767185	0.001306609	0.94985005963852	0.614748716920137	123.761175008935	no	yes
B4154	frdA	fumarate reductase flavoprotein subunit	0.332262752	0.001482968	0.953669401421014	0.62165998364138	127.430459903305	no	yes
B1611	fumC	fumarase C	1.07082021529713	2.49057538806076E-06	0.92786443407732	0.779125866844031	23.7156499167994	no	yes
B3340	fusA	elongation factor G	0.438018514	0.006685212	0.971499978516419	0.642082301981489	134.008439488803	hub	no
B4140	fxsA	protein FxsA	-0.438202686	0.004449924	-0.701675684207056	-0.564298908996749	26.0806142818201	no	no
B2094	gatA	galactitol-specific PTS enzyme IIA component	0.582306734387883	1.47778659712074E-09	0.897795160512223	0.929169986200125	21.7665443257735	no	no
B2093	gatB	galactitol-specific PTS enzyme IIB component	0.592845920035634	3.52922218070649E-10	0.737975317394635	0.926310768553459	21.9027115023884	no	no
B2092	gatC	NA	0.731116531768006	5.43502077746469E-13	0.809919562042777	0.974536034995377	20.6497774661217	no	no
B2096	gatY	tagatose-1-6-bisphosphate aldolase 2	0.59792612	0.00000406	0.987360269049049	0.798648393654164	135.916086896472	hub	no
B2095	gatZ	putative tagatose-1-6-bisphosphate aldolase 2 chaperone	0.532696482	0.0000468	0.989285956051503	0.795802071946684	135.868801637076	hub	no
B1033	ghrA	glyoxylate/hydroxypyruvate reductase A	0.420511362	0.0000947	0.963795993218268	0.691511008151413	123.996484041578	no	no
B2388	glk	glucokinase	0.372006202564387	0.0000242598838557729	0.888919932375475	0.765938955080987	24.478713897441	no	yes
B0167	glnD	protein-PII uridylyltransferase/uridylyl-removing enzyme	0.572418871	0.000583003	0.929814306688173	0.589054741627678	112.293699178161	no	no
B0811	glnH	L-glutamine ABC transporter periplasmic binding protein	0.476103303	0.000000000000253	0.703157020632232	0.940352159767075	58.361463675598	no	yes
B2241	glpA	anaerobic glycerol-3-phosphate dehydrogenase subunit A	0.59594545	0.0000000439	0.945724111723133	0.860570872215196	119.279177838849	no	no
B2242	glpB	anaerobic glycerol-3-phosphate dehydrogenase subunit B	0.992614217	0.000000693	0.981319034016145	0.823805719823405	132.744354825993	hub	no
B2243	glpC	anaerobic glycerol-3-phosphate dehydrogenase subunit C	0.502185069	0.000000802	0.827549768821509	0.801921581339655	83.2320930798865	no	no
B3426	glpD	aerobic glycerol 3-phosphate dehydrogenase	0.30995733	0.002776787	0.985825361260424	0.693073044015591	137.120811518769	hub	no
B3927	glpF	glycerol facilitator	0.693293992	0.000000000343	0.964346427105043	0.853590705192852	124.769772099635	no	no
B3926	glpK	glycerol kinase	0.343076657	0.00000143	0.910360950104694	0.907642795055202	103.021356541771	no	yes
B0720	gltA	citrate synthase	0.573816593	0.000250283	0.970131565407108	0.67648879913457	127.758912269756	no	yes
B4321	gntP	fructuronate transporter	1.25675425904554	8.82074478990687E-08	0.81019689232184	0.842844987626101	25.1202168114112	no	no
B3500	gor	glutathione reductase (NADPH)	0.699296046	0.000129678	0.975850407956977	0.673371560095852	132.916675175516	hub	yes
B3001	gpr	L-glyceraldehyde 3-phosphate reductase	0.548825395086072	2.1403742814965E-08	0.694668681818765	0.846441003427914	15.8549642971022	no	no
B1654	grxD	glutaredoxin 4	-0.447026733	0.007276174	-0.875896831955002	-0.517399302481798	44.8363931035586	no	no
B3335	gspO	Type II secretion system prepilin peptidase	0.68929758450254	0.0028698887599053	0.754727917444332	0.580428189332416	20.4478300556144	no	no
B2988	gss	fused glutathionylspermidine amidase/glutathionylspermidine synthetase	0.500625074	0.0014581	0.93963149314416	0.562520472991114	121.823187244169	no	no
B1619	hdhA	7-alpha-hydroxysteroid dehydrogenase	0.799833588	0.0000727	0.961318092450704	0.693551762601718	130.929835801972	hub	no
B0154	hemL	glutamate-1-semialdehyde 2-1-aminomutase	0.707958668	0.00000173	0.969413996377246	0.790756359322424	130.31019062925	no	yes
B2024	hisA	1-(5-phosphoribosyl)-5-[(5-phosphoribosylamino)methylideneamino]imidazole-4-carboxamide isomerase	0.543556433	0.007517189	0.806818742955102	0.475889828956249	77.7496944533048	no	yes
B2025	hisF	imidazole glycerol phosphate synthase subunit HisF	0.563115135	0.001069321	0.917021517627482	0.589065289043116	109.024217208263	no	no
B2307	hisM	lysine/arginine/ornithine ABC transporter/histidine ABC transporter- membrane subunit HisM	0.51242648	0.00000452	0.907657379855903	0.755265054073753	103.110195851625	no	no
B2308	hisQ	lysine/arginine/ornithine ABC transporter/histidine ABC transporter- membrane subunit HisQ	0.445568334	0.000984434	0.82997484459751	0.58848901573105	83.3007490833049	no	yes
B2526	hscA	iron-sulfur cluster biosynthesis chaperone HscA	0.894186565	0.000150411	0.973888568604668	0.68675490597275	133.606937768096	hub	no
B2527	hscB	[Fe-S] cluster biosynthesis co-chaperone HscB	1.17120859	0.001174841	0.92485034118088	0.607537767138551	117.405778698679	no	yes
B3687	ibpA	small heat shock protein IbpA	-0.46380322	0.000844606	-0.710848436254077	-0.598614220430373	33.7487965787031	no	yes
B3686	ibpB	small heat shock protein IbpB	-0.552068461	0.002938492	-0.69549176908542	-0.549253720906583	33.076293109141	no	no
B1712	ihfA	integration host factor subunit alpha	-0.58995405	0.001188009	-0.612388462597859	-0.561558294607626	29.8932123913545	no	no
B1370	insH5	IS5 family transposase and trans-activator	0.518249288	0.011891778	0.901680365700776	0.464278512711677	113.664148459477	no	no
B2528	iscA	iron-sulfur cluster insertion protein IscA	0.714695507	0.0000000000258	0.92247297859069	0.879528122425988	114.18868526034	no	yes
B2531	iscR	DNA-binding transcriptional dual regulator IscR	0.822595428468067	0.0000599292686577759	0.913087537550088	0.714942852126686	23.3273968317607	no	yes
B2530	iscS	cysteine desulfurase IscS	1.10277325041225	0.000172848924989183	0.926085128085472	0.660069205495312	21.1928084999987	no	yes
B2529	iscU	scaffold protein for iron-sulfur cluster assembly	0.732661948	0.0000000839	0.941901831685876	0.817232022472208	122.455482650797	no	yes
B2524	iscX	accessory iron-sulfur cluster assembly protein IscX	1.303415084	0.00000945	0.974703985099234	0.752971884254981	133.547497727148	hub	no
B0186	ldcC	lysine decarboxylase 2	0.7248229	0.000706354	0.953148875790413	0.623891764943821	122.68274218319	no	no
B1113	ldtC	L-D-transpeptidase LdtC	0.463422991	0.000000019	0.943253098116644	0.861642294091906	116.977872581254	no	no
B2569	lepA	30S ribosomal subunit biogenesis factor LepA	0.477909846	0.002469155	0.93992400945914	0.564176924662312	117.914592196493	no	yes
B0630	lipB	lipoyl(octanoyl) transferase	-0.382677713	0.000000019	-0.560795357606234	-0.904190167442191	19.5675878325045	no	yes
B3605	lldD	L-lactate dehydrogenase	0.661690505	0.00000898	0.941264105235741	0.726667162531941	114.054029456089	no	no
B3603	lldP	lactate/glycolate:H(+) symporter LldP	0.926074247	0.00000249	0.90185471170463	0.783515016277772	102.339029945922	no	no
B3604	lldR	DNA-binding transcriptional dual regulator LldR	0.606049206	0.00000429	0.916272804944348	0.737991293942113	104.827048633937	no	no
B1371	lomR_2	Rac prophage lomR_2	1.471502032	0.004299756	0.915599892875237	0.565304580862127	116.590968737273	no	no
B0116	lpd	lipoamide dehydrogenase	0.867825071	0.00000982	0.983990261496699	0.729095978272097	136.949934323104	hub	no
B1677	lpp	murein lipoprotein	-0.883642875	0.000083	-0.85634067779982	-0.688156473818386	47.5407362458017	no	yes
B3199	lptC	lipopolysaccharide transport system protein LptC	0.398772134	0.000872939	0.933622906317043	0.552497281469192	122.37198656398	no	no
B1479	maeA	malate dehydrogenase (oxaloacetate-decarboxylating)	0.571677885	0.001375865	0.954061768108828	0.577883196626897	123.565788688885	no	no
B4242	mgtA	Mg(2(+)) importing P-type ATPase	1.267522517	0.0000195	0.978528520446614	0.736496797355845	135.345467907844	hub	no
B3194	mlaE	intermembrane phospholipid transport system- integral membrane subunit MlaE	0.477877323	0.00000000791	0.938897992406529	0.838894523770994	120.523062014471	no	no
B3599	mtlA	mannitol-specific PTS enzyme IICBA component	1.016741873	0.001126975	0.949013335688871	0.591903150062433	125.392243236924	no	no
B3161	mtr	tryptophan:H(+) symporter Mtr	0.776191142600433	1.07161378326992E-08	0.814694430019074	0.832953672918723	19.1618131987807	no	no
B0750	nadA	quinolinate synthase	0.473242867	0.00000623	0.974597726774687	0.76857194419547	126.837457953812	hub	no
B0679	nagE	N-acetylglucosamine-specific PTS enzyme IIABC component	0.462001871584823	0.00012967776457151	0.740399148753764	0.7101252714879	21.9251750575731	no	no
B1221	narL	DNA-binding transcriptional dual regulator NarL	0.534593157	0.0000104	0.918719701392976	0.76408515220172	109.010681586452	no	no
B1222	narX	sensor histidine kinase NarX	0.504680536	0.00077761	0.956458981289331	0.64512909420897	128.365476266792	hub	no
B1109	ndh	NADH:quinone oxidoreductase II	0.519824072	0.00000114	0.966470112314172	0.819873962144151	127.8180407068	hub	no
B3034	nudF	ADP-sugar pyrophosphatase	0.412073247	0.00000732	0.935835216081485	0.731795931248022	114.767472273387	no	no
B2286	nuoC	NADH:quinone oxidoreductase subunit CD	0.633941471	0.000756387	0.951403347399215	0.607877992255011	122.103177319085	no	yes
B2284	nuoF	NADH:quinone oxidoreductase subunit F	0.539974937	0.000357557	0.874875110297766	0.606023600430727	93.9524315998596	no	yes
B2280	nuoJ	NADH:quinone oxidoreductase subunit J	0.502103391	0.000388159	0.923109080191256	0.637791977317034	108.568977093307	no	yes
B3169	nusA	transcription termination/antitermination protein NusA	0.678072568	0.000108669	0.977019856070383	0.680159059408368	135.583563662127	hub	yes
B0565	ompT	omptin family outer membrane protease OmpT	0.703220281	0.000000000000017	0.773999243370174	0.946428961190792	72.5086216342334	no	no
B0814	ompX	outer membrane protein X	0.390337069	0.0000169	0.93713243945935	0.647445615785644	123.413854399875	no	yes
B1244	oppB	murein tripeptide ABC transporter/oligopeptide ABC transporter inner membrane subunit OppB	0.432675473	0.0110718	0.744862911285781	0.459734842677186	63.8054720223243	no	no
B3403	pck	phosphoenolpyruvate carboxykinase (ATP)	0.499165476	0.000000141	0.925066521269187	0.813522238421178	115.293003588374	no	no
B2523	pepB	aminopeptidase B	0.999889867	0.0000536	0.976002079227948	0.704322282806532	133.40958212097	hub	no
B0903	pflB	pyruvate formate-lyase	0.400452815	0.005431064	0.962574245247472	0.564439270336423	128.566709276557	no	no
B2926	pgk	phosphoglycerate kinase	0.509748774	0.000956159	0.962223606131344	0.591146981382971	130.66559031576	no	yes
B1715	pheM	pheST-ihfA operon leader peptide	1.813087449	0.001041003	0.847518307185157	0.700321084860352	87.225726014316	no	no
B4041	plsB	glycerol-3-phosphate 1-O-acyltransferase	0.577857922	0.0000137	0.938336975503207	0.711718379414522	112.769010169498	no	yes
B0951	pqiB	intermembrane transport protein PqiB	0.7872762	0.000161906	0.978269784834307	0.678104123903184	135.477748047634	hub	no
B1305	pspB	phage shock protein B	0.61197656928021	3.81863822020612E-10	0.878423480146523	0.870548463172628	23.9696654870406	no	no
B1306	pspC	phage shock protein C	0.841924363715953	1.44503140607592E-08	0.931968099827808	0.826256580157182	24.3793931846543	no	no
B4050	pspG	phage shock protein G	-0.489070992	0.031182435	-0.831727225893112	-0.449672594097606	36.5669221567628	no	no
B1297	puuA	glutamate-putrescine ligase	0.912752315452261	0.000861956214789803	0.875005818638291	0.63359649696595	21.0547300546759	no	no
B1298	puuD	gamma-glutamyl-gamma-aminobutyrate hydrolase	1.3582474318451	0.0000759163963459149	0.909608716242772	0.700837274235267	22.4448702528782	no	no
B1299	puuR	DNA-binding transcriptional repressor PuuR	0.74747303409306	0.00724331606716431	0.744512569986782	0.51243283739933	18.181564550824	no	no
b3748	rbsD	D-ribose pyranase	-0.464411133	0.005251994	-0.917438964784844	-0.541223999732746	46.509910118352	no	no
B2041	rfbB	dTDP-glucose 4-6-dehydratase 1	0.363473872	0.001409594	0.85583890672868	0.575575938409152	101.295229588921	no	no
B2038	rfbC	dTDP-4-dehydrorhamnose 3-5-epimerase	0.437012411	0.00000868	0.870504137799317	0.689256411022223	103.777063271698	no	no
B2037	rfbX	polyisoprenol-linked O16-antigen repeat unit flippase	0.461143629	0.0000249	0.847933441650471	0.662924176592174	97.9641684551502	no	no
B2247	rhmD	L-rhamnonate dehydratase	0.507972435	0.0000000122	0.788691443209674	0.788226658086776	69.7862957305613	no	no
B2608	rimM	ribosome maturation factor RimM	0.124808873	0.087058412	0.922329280837761	0.674927190934015	118.850747960665	no	yes
B0953	rmf	ribosome modulation factor	0.115996847	0.024241907	0.913639644263761	0.732579150662031	109.531995830635	no	yes
B1084	rne	ribonuclease E	0.603016682	0.0000611	0.927017874931682	0.711786493323489	114.523753781225	no	yes
B4179	rnr	RNase R	0.509012266	0.000122724	0.964629172500101	0.689738232167375	131.067268601028	hub	no
B3308	rplE	50S ribosomal subunit protein L5	0.565758645	0.000118524	0.978992558883346	0.681533693994087	135.841141025556	hub	yes
B3305	rplF	50S ribosomal subunit protein L6	0.346332256	0.01145413	0.970922974486769	0.659391830952927	132.834119887245	hub	yes
B3310	rplN	50S ribosomal subunit protein L14	0.363204959	0.00195473	0.974051014706733	0.642986176627172	133.413088406733	hub	yes
B3301	rplO	50S ribosomal subunit protein L15	0.23446558	0.004207352	0.973487576398641	0.654695602785339	132.779215728869	hub	yes
B2606	rplS	50S ribosomal subunit protein L19	-0.419070619	0.087714032	-0.625310627288912	-0.340768626041558	25.2142382135052	no	yes
B1716	rplT	50S ribosomal subunit protein L20	-0.52681232	0.0000693	-0.781582386663974	-0.717666432904218	42.4406950526606	no	yes
B3315	rplV	50S ribosomal subunit protein L22	-0.440070303	0.0000000000158	-0.615936721947185	-0.879969779103827	27.9238175831085	no	yes
B3309	rplX	50S ribosomal subunit protein L24	0.700379837	0.002162821	0.933361252612712	0.566144262994792	121.628105351312	no	yes
B3637	rpmB	50S ribosomal subunit protein L28	-0.488280735	0.000724031	-0.863876540076598	-0.648384531239763	48.1361808395073	no	yes
B3636	rpmG	50S ribosomal subunit protein L33	-0.549151794	0.0000455	-0.883667115768281	-0.677561962874454	49.2740842473188	no	yes
B3461	rpoH	RNA polymerase sigma factor RpoH	0.605860088	0.0000119	0.858577455890896	0.716348435199203	100.515509219111	no	yes
B0911	rpsA	30S ribosomal subunit protein S1	0.412405081	0.00000452	0.965658603685344	0.767055395087557	130.340430237592	hub	yes
B3296	rpsD	30S ribosomal subunit protein S4	0.266999921	0.000104052	0.924766806905628	0.679032904749471	118.759221459051	no	yes
B3341	rpsG	30S ribosomal subunit protein S7	0.643053854	0.000443896	0.945816056838388	0.607150405228968	126.574964845125	no	yes
B3306	rpsH	30S ribosomal subunit protein S8	0.325247735	0.021805846	0.902032366484234	0.467749478922927	111.401725633575	no	yes
B3297	rpsK	30S ribosomal subunit protein S11	0.256142079	0.000542297	0.976179877452337	0.72455009434569	133.491076179803	hub	yes
B3298	rpsM	30S ribosomal subunit protein S13	0.392244811	0.001022158	0.951085078505291	0.595210767291859	126.722408716678	no	yes
B3311	rpsQ	30S ribosomal subunit protein S17	-0.405905658	0.0000859	-0.774517841881382	-0.726118095684754	37.1332258272541	no	yes
B4202	rpsR	30S ribosomal subunit protein S18	-0.447099573	0.000403044	-0.924907861977104	-0.609686060627785	51.4999822727728	no	yes
B0023	rpsT	30S ribosomal subunit protein S20	-0.860156382	0.0000359	-0.898367306059078	-0.70913606534242	51.9268709199745	no	yes
b3065	rpsU	30S ribosomal subunit protein S21	-0.686769136	0.004868993	-0.907262020162107	-0.538579174379569	47.5780722448251	no	yes
B2570	rseC	protein RseC	0.761372608	0.0000946	0.918420852092614	0.69339986849239	110.011389725077	no	no
B1608	rstA	DNA-binding transcriptional regulator RstA	0.658870089	0.000000684	0.970515750574678	0.790770832987353	127.570800734423	no	no
B1609	rstB	sensory histidine kinase RstB	0.764286777	0.001148013	0.891789267441208	0.58457027638911	100.051355622062	no	no
B1293	sapB	putrescine ABC exporter membrane subunit SapB	0.483707983	0.000254708	0.93939466308087	0.664488786150356	116.148253374733	no	no
B1291	sapD	putrescine ABC exporter ATP binding protein SapD	0.453081184	0.000756387	0.934910252505936	0.614781620172846	113.996998433626	no	no
B1290	sapF	putrescine ABC exporter ATP binding protein SapF	0.543611726	0.000131208	0.923139287183556	0.659765091433789	109.862892495262	no	no
B1814	sdaA	L-serine deaminase I	0.735289393	0.000000693	0.969454137154342	0.77352048457412	131.951417787434	hub	yes
B0723	sdhA	succinate:quinone oxidoreductase- FAD binding protein	0.652528483	0.0000697	0.946784589348088	0.70812803414138	118.162591143881	no	yes
B0722	sdhD	succinate:quinone oxidoreductase- membrane protein SdhD	0.533699366	0.00000179	0.945967000367731	0.800434645157396	115.18824121542	no	yes
B3300	secY	Sec translocon subunit SecY	0.158667882	0.03945726	0.977393179942653	0.701971562168285	133.130361723912	hub	yes
B4305	sgcX	putative endoglucanase with Zn-dependent exopeptidase domain	0.509349841	0.00000114	0.958343280253578	0.818167953480419	120.514867966479	no	no
B2937	speB	agmatinase	0.655094505	0.000269975	0.967689652697714	0.652658268658783	127.47403467481	no	yes
B3962	sthA	soluble pyridine nucleotide transhydrogenase	0.445482909	0.00354793	0.842194813218577	0.547343356731001	85.1547843659028	no	yes
B0726	sucA	subunit of E1(0) component of 2-oxoglutarate dehydrogenase	0.698103451	0.000118466	0.965572197831268	0.678644851096989	126.30304587095	no	yes
B0727	sucB	dihydrolipoyltranssuccinylase	0.569584711	0.0000202	0.954958841675231	0.730075841395636	120.421186371931	no	yes
B0728	sucC	succinyl-CoA synthetase subunit beta	0.639889675	0.0000474	0.893862836364549	0.687107156277434	101.517798978201	no	yes
B1683	sufB	Fe-S cluster scaffold complex subunit SufB	0.519380203	0.00340003	0.956468171973207	0.5626699520981	127.76666442087	no	no
B1681	sufD	Fe-S cluster scaffold complex subunit SufD	0.447720779	0.007119735	0.911774391075924	0.501032084659211	111.678284640925	no	no
B1680	sufS	L-cysteine desulfurase	0.929051937	0.001763541	0.959341481298253	0.589300123797507	129.392216966483	no	no
B0002	thrA	fused aspartate kinase/homoserine dehydrogenase 1	0.612845991	0.006786138	0.945797635613067	0.54458108549544	122.20749639767	no	no
B0003	thrB	homoserine kinase	0.466194968	0.001240524	0.936361133094362	0.569499246942046	117.217535319818	no	no
B0001	thrL	thr operon leader peptide	-0.794960502	0.001194839	-0.941970964737914	-0.604784421125546	51.9933801487845	no	no
B1873	torY	cytochrome c quinol dehydrogenase TorY	0.795493271457385	1.75613680382613E-09	0.855017007881784	0.90953013965973	24.427992744638	no	no
B1197	treA	periplasmic trehalase	0.480296612	0.000127904	0.958787749081166	0.702595601836564	120.972419673783	no	no
B1261	trpB	tryptophan synthase subunit beta	0.477179758	0.020490326	0.893479818921258	0.444843862022793	107.689781980126	no	no
B1262	trpC	fused indole-3-glycerol phosphate synthase/phosphoribosylanthranilate isomerase	0.456340106	0.015420091	0.895386761255367	0.454106639676911	108.633961659012	no	no
B1263	trpD	anthranilate synthase subunit TrpD	0.422435172	0.049152043	0.878902702162414	0.371551500807682	104.142584461445	no	no
B4039	ubiC	chorismate lyase	0.407314753146627	1.07734886237536E-07	0.43490471897947	0.862135162527016	12.707665140973	no	no
B1617	uidA	beta-glucuronidase	0.94541208	0.00000537	0.968235215021857	0.79444197614058	129.298308061844	hub	no
B4058	uvrA	UvrABC excision nuclease subunit A	0.56123949	0.005311104	0.935959516303871	0.515339501023515	118.272951441547	no	yes
B0779	uvrB	UvrABC excision nuclease subunit B	0.351693996	0.021820603	0.913356440423895	0.473047626017426	110.441743989244	no	no
B3092	uxaC	D-glucoronate/D-galacturonate isomerase	0.89312704	0.00000131	0.977454685811367	0.824422017049549	130.777699769123	hub	yes
B4322	uxuA	D-mannonate dehydratase	1.40862314906632	2.14136987274485E-07	0.877024579072688	0.840587028109912	25.6613485973022	no	no
B4323	uxuB	D-mannonate oxidoreductase	1.40382354380454	3.24995055361659E-08	0.826201858041246	0.857067430240356	24.2928279199921	no	no
B3631	waaG	lipopolysaccharide glucosyltransferase I	0.536848839	0.0000777	0.952517802895432	0.681018820507739	128.440470371051	no	no
B3564	xylB	xylulokinase	0.558598633	0.000888598	0.965285997608868	0.617263437805101	130.566424588103	hub	no
B0057	yabQ	protein YabQ	-0.360858105	0.001088399	-0.892562275198045	-0.595533000450847	40.7193179770282	no	no
B0329	yahO	DUF1471 domain-containing protein YahO	0.320776949	0.000138353	0.919376232813501	0.638249925821735	117.775032042166	no	no
B0445	ybaE	uncharacterized protein YbaE	0.606596111	0.0000349	0.922671316156758	0.733204200764525	107.826751619304	no	no
B0545	ybcL	periplasmic protein YbcL	0.408277666	0.00030726	0.967977500162982	0.660667477566183	131.390849070022	hub	no
B0546	ybcM	putative DNA-binding transcriptional regulator	0.724446214	0.000000961	0.777648316568704	0.7516492004917	79.3358517281849	no	no
B0877	ybjX	DUF535 domain-containing protein YbjX	0.487952794418311	3.40424778713188E-09	0.84908652259142	0.908977210843998	24.1386413801198	no	no
B0970	yccA	modulator of FtsH protease	0.325499635	0.000000000988	0.835857016841997	0.945833751058751	85.9864588013234	no	yes
B1164	ycgZ	putative two-component system connector protein YcgZ	0.409265216	0.002878687	0.90647013823381	0.587090183564101	113.592604859627	no	no
B1423	ydcJ	DUF1338 domain-containing protein YdcJ	0.585226826	0.00000000026	0.959195087991104	0.883476478628241	122.116042560361	no	no
B1431	ydcL	DUF3313 domain-containing lipoprotein YdcL	0.399235016993171	0.000414853765902805	0.788180988924792	0.654788514392804	21.2725792896255	no	no
B1441	ydcT	putative ABC transporter ATP-binding protein YdcT	0.558419638534519	6.90151328846199E-08	0.925667693011937	0.862699197555671	23.7847676439909	no	no
B1442	ydcU	putative ABC transporter membrane subunit YdcU	0.982433535	0.0000116	0.964372469735659	0.767653233277352	125.612613808144	no	no
B1544	ydfK	cold shock protein YdfK	-0.574590277	0.000512449	-0.736919494984938	-0.641562039567524	35.1262818067675	no	no
B1783	yeaG	protein kinase YeaG	0.690621054	0.003337347	0.936594805121559	0.555165791533832	122.358867038433	no	no
B1840	yebZ	CopD family protein	0.415738529323342	4.49647273570398E-07	0.3675202259092	0.844004543269252	11.0343209335723	no	yes
B1906	yecH	DUF2492 domain-containing protein YecH	0.410445615862157	0.000124233912210231	0.513269578498718	0.663763095975161	14.4220828483044	no	no
B1985	yeeO	FMN/FAD exporter	0.383584292729805	0.00760967774548912	0.505598539001243	0.540912316358054	14.2650934097664	no	no
B2086	yegS	lipid kinase YegS	0.554134648810632	5.08578963391974E-08	0.757297975941556	0.817191000450891	20.343323991169	no	no
B2172	yeiQ	putative oxidoreductase YeiQ	0.585755142895093	3.41845942331061E-09	0.807699859520986	0.90088992886615	22.7099750952458	no	no
B2181	yejG	protein YejG	-0.611961222	0.001793407	-0.709106816702498	-0.595989166239097	32.908992493258	no	no
B2377	yfdY	DUF2545 domain-containing protein YfdY	-0.413038472	0.021281709	-0.862689724677974	-0.464995730244887	39.6370785932539	no	no
B2504	yfgG	nickel/cobalt stress response protein YfgG	-0.88487137	0.0001239	-0.950108647533254	-0.674098880872021	54.2168780939981	no	no
B2506	yfgI	nalidixic acid resistance protein YfgI	0.480905796343705	8.64678383612581E-06	0.382675925588414	0.758215500739347	14.0390624479716	no	no
B2869	ygeV	putative sigma(54)-dependent transcriptional regulator YgeV	0.510456175	0.000000659	0.841756186138026	0.808255176526236	84.404186613185	no	no
B4263	yjgR	DUF853 domain-containing protein YjgR	0.381512824	0.000392653	0.944775250418215	0.615561499463307	119.548808679333	no	no
B0250	ykfB	protein YkfB	-0.483554396	0.00000583	-0.907617821997848	-0.735333735995105	51.1629609936982	no	no
B0837	yliI	aldose sugar dehydrogenase YliI	0.523942912	0.000359428	0.966434331069148	0.655046225606923	129.366472612623	no	no
B1143	ymfI	uncharacterized protein YmfI	-0.394229397	0.000968799	-0.93627041652248	-0.6802942554638	52.9428820692198	no	no
B1375	ynaE	uncharacterized protein YnaE	-0.591837901	0.000503656	-0.744148062191942	-0.640830143325673	35.9223581050732	no	no
B1332	ynaJ	DUF2534 domain-containing protein YnaJ	-0.601413685	0.003020774	-0.932315149426207	-0.554089481261048	50.9910328920572	no	no
B3102	yqjG	glutathionyl-hydroquinone reductase YqjG	0.520710606	0.008612338	0.914738322905084	0.529721443811549	113.522399470851	no	no
B4217	ytfK	stringent response modulator YtfK	-0.555819294	0.00195473	-0.794048702164698	-0.543831154990715	41.1807554683952	no	yes
B4227	ytfQ	galactofuranose ABC transporter periplasmic binding protein	0.449735626	0.00000000922	0.944811896648809	0.864763739605709	116.576327786561	no	no
B4485	ytfR	galactofuranose ABC transporter putative ATP binding subunit	0.661460677	0.0000427	0.977702291003501	0.724825245968318	130.666752287745	hub	no
B3427	yzgL	putative uncharacterized protein YzgL	0.609444851	0.000503656	0.88055235449444	0.642073377178839	105.637032689817	no	no
B2910	zapA	cell division protein ZapA	-0.782833151	0.00000536	-0.812271449867131	-0.738810934304794	39.4002946272518	no	no
B3928	zapB	cell division factor ZapB	-0.614769495	0.005937834	-0.887997003190167	-0.542578870210058	48.0213609640399	no	no

## Sheet: Table_S8_Pathway_Enrichment
Supplementary Table S8. Pathway enrichment analysis of genes belonging to the WGCNA turquoise module 1. The turquoise module is negatively correlated with WT samples.
KEGG & RegulonDB pathways
Pathway_name	Database	Enrichment FDR	Fold_enrichment	N genes (module)	Pathway_gene_count	Gene_list
GLYCOLYSIS-TCA-GLYOX-BYPASS superpathway of glycolysis pyruvate dehydrogenase TCA and glyoxylate bypass	ecocyc.org	0.000102751859808601	4.09560185185185	13	54	fbaB pgk lpd aceF aceE maeA acnA sucB sucA sucC sdhD sdhA fumC
PWY0-1335 NADH to cytochrome bo oxidase electron transfer I	ecocyc.org	0.015150781736218	5.00367647058823	5	17	nuoF nuoC nuoJ cyoB cyoA
TCA TCA cycle I	ecocyc.org	0.0000146392776549405	7.29107142857143	9	21	maeA acnA lpd sucB sucA sucC sdhD sdhA fumC
TCA-GLYOX-BYPASS superpathway of glyoxylate bypass and TCA	ecocyc.org	0.0000343873654349529	6.6570652173913	9	23	maeA acnA lpd sucB sucA sucC sdhD sdhA fumC
RDBECOLIPDC04281:RyhB target gene	RegulonDB	0.000260288005432979	5.27974137931034	9	30	iscA iscR iscS iscU nuoC nuoF nuoJ sdhA sucA
RDBECOLITFC00055:IscR target gene	RegulonDB	0.00674399809289245	4.253125	7	28	iscA iscR iscS iscU sufB sufD sufS
RDBECOLITFC00057:Cra target gene	RegulonDB	0.0418254247120329	2.551875	9	61	aceE aceF adhE fbaB glk lpd mtlA pck pgk
RDBECOLITFC00093:Fur target gene	RegulonDB	0.0300256946068192	2.0162962962963	16	137	glpF glpK gpr gspO oppB rmf sdhA sucA sucB sucC sufB sufD sufS uxaC yejG zapB
RDBECOLITFC00098:ArcA target gene	RegulonDB	6.88891176087191E-10	4.05682692307692	31	130	aldA cycA cyoA cyoB fadB fadE fadI fadJ glpD lldD lldP lldR lpd ndh nuoC nuoF nuoJ pflB rmf rstA sdhA sdhD sthA sucA sucB sucC thrA uvrA yeiQ yejG ynaJ
RDBECOLITFC00153:NtrC target gene	RegulonDB	0.00925133855302344	3.58157894736842	8	39	astA astC ddpA ddpX glnH hisM hisQ rseC
RDBECOLITFC00158:PdhR target gene	RegulonDB	0.0146328088468632	3.31951219512195	8	41	aceE aceF cyoA cyoB fadE lldP lpd ndh
RDBECOLITFC00166:PhoP target gene	RegulonDB	0.0170198459178114	4.083	6	26	hemL mgtA ompT rmf rstA rstB
RDBECOLITFC00189:CRP target gene	RegulonDB	0.000146974749131559	1.92004593175853	43	383	acs actP araF aspA bhsA cstA cyaA cycA dadA dctA deoB fis focA fumC gatA gatB gatY gatZ glpA glpB glpC glpD gntP mtlA nagE nusA pck pflB pgk puuD puuR rmf rpoH rpsR rseC sgcX sucA sucB sucC uxaC uxuA uxuB ytfK
RDBECOLITFC00211:IHF target gene	RegulonDB	0.0468926242740987	1.86588709677419	17	156	acs actP fis focA glnH ihfA ndh nuoC nuoF nuoJ pflB pspB pspC rpoH sufB sufD sufS
Path:eco00010 Glycolysis-Gluconeogenesis	KEGG	0.00948155026936567	3.25771276595745	9	47	aceE aceF lpd adhE fbaB glk pgk pck acs
Path:eco00020 Citrate cycle (TCA cycle)	KEGG	5.19198389919877E-07	7.03965517241379	12	29	aceE aceF lpd sdhD sdhA sucA sucB sucC acnA fumC pck frdA
Path:eco00190 Oxidative phosphorylation	KEGG	0.000027207978836597	4.97926829268293	12	43	cyoB cyoA sdhD sdhA ndh nuoJ nuoF nuoC atpH atpF atpE frdA
Path:eco00310 Lysine degradation	KEGG	0.00561587176690954	5.10375	6	20	lpd ldcC sucB ydcJ fadJ fadB
Path:eco00620 Pyruvate metabolism	KEGG	0.000260288005432979	3.74851694915254	13	59	aceE aceF lpd pflB ghrA adhE aldA maeA fumC pck lldD acs frdA
Path:eco00630 Glyoxylate and dicarboxylate metabolism	KEGG	0.0192929187206367	3.16511627906977	8	43	lpd ghrA acnA aldA fdoI fdoH fdoG acs
Path:eco00640 Propanoate metabolism	KEGG	0.0192929187206367	3.50257352941176	7	34	lpd sucC pflB acnA fadJ fadB acs
Path:eco00650 Butanoate metabolism	KEGG	0.0222865681195532	3.4025	7	35	sdhD sdhA pflB adhE fadJ fadB frdA
Path:eco00680 Methane metabolism	KEGG	0.0581750723199234	3.09318181818182	6	33	torY fbaB fdoI fdoH fdoG acs
Path:eco00720 Other carbon fixation pathways	KEGG	0.0222865681195532	3.4025	7	35	sdhD sdhA sucC acnA fumC acs frdA
Path:eco01100 Metabolic pathways	KEGG	0.0000037414373800865	1.6202380952381	88	927	thrA thrB aceE aceF lpd hemL ldcC fadE cyoB cyoA lipB sdhD sdhA sucA sucB sucC nadA pflB cmk ghrA fabD fabF ndh dadA treA adhE trpB trpC trpD puuA puuD aldA ydcJ fumC uidA sufS astA astC sdaA torY hisA hisF rfbC rfbB gatB gatA gatZ gatY fbaB rhmD nuoJ nuoF nuoC fadJ fadI glk pepB iscS pgk speB gss nudF uxaC aroE pck gor xylB mtlA lldD waaG atpH atpF atpE cyaA fadB fdoI fdoH fdoG glpK sthA ubiC pl…
Path:eco01110 Biosynthesis of secondary metabolites	KEGG	0.0000193111260768734	2.08415242165242	43	351	thrA thrB aceE aceF lpd hemL ldcC sdhD sdhA sucA sucB sucC ghrA fabD treA adhE trpB trpC trpD fumC uidA sdaA hisA hisF rfbC rfbB fbaB glpA glpB glpC fadJ fadI glk pgk speB aroE pck glpD fadB ubiC plsB acs frdA
Path:eco01120 Microbial metabolism in diverse environments	KEGG	0.000311207789411464	2.07930555555556	33	270	thrA thrB aceE aceF lpd hemL ldcC sdhD sdhA sucA sucB sucC pflB ghrA adhE aldA ydcJ fumC torY fbaB rhmD fadJ fadI glk fdx pgk pck fadB fdoI fdoH fdoG acs frdA
Path:eco01200 Carbon metabolism	KEGG	0.0000025533548713826	3.46550925925926	22	108	aceE aceF lpd sdhD sdhA sucA sucB sucC maeA fumC sdaA fbaB fadJ glk pgk pck fadB fdoI fdoH fdoG acs frdA
Path:eco01212 Fatty acid metabolism	KEGG	0.00727326454483507	4.86071428571429	6	21	fadE fabD fabF fadJ fadI fadB
Path:eco03010 Ribosome	KEGG	9.91518326360354E-10	6.18636363636364	20	78	rpsT rpsA rplT rplS rpsU rpsD rpsK rpsM rplO rplF rpsH rplE rplX rplN rpsQ rplV rpsG rpmG rpmB rpsR
GO biological process terms
Pathway_name	Database	Enrichment FDR	Fold_enrichment	N genes (module)	Pathway_gene_count	Gene_list
GO:0002181 cytoplasmic translation	Amigo Gene Ontology	8.2586679749891E-10	6.18636363636364	20	55	rpsD rplS rpsT rpsK rplF rpsG rplX rpmB rpsR rpmG rpsM rplN rpsQ rpsH rplT rplV rplO rplE rpsU rpsA
GO:0006412 translation	Amigo Gene Ontology	6.55243888578261E-06	3.49789719626168	22	108	rpsH rplE rplS rpsT rpsQ fusA rpsG rplX rpsU lepA rpsR rplN rpmB rpsK rpsD rplO rpsA rpsM rplF rplT rpmG rplV
GO:0016226 iron-sulfur cluster assembly	Amigo Gene Ontology	7.36716235869247E-06	7.39673913043478	10	23	sufB sufS iscU iscS sufD hscA iscX fdx grxD iscA
GO:0000028 ribosomal small subunit assembly	Amigo Gene Ontology	0.000200627745606901	6.805	8	20	rimM rpsA rpsD rpsG rpsH rpsT rpsQ rpsU
GO:0006099 tricarboxylic acid cycle	Amigo Gene Ontology	0.000645781220905925	5.10375	9	30	sucB acnA lpd aspA sdhA sdhD sucC fumC sucA
GO:0009060 aerobic respiration	Amigo Gene Ontology	0.000887389908800886	5.444	8	25	lldD glpD sdhD ndh sdhA cyoA nuoF cyoB
GO:0009061 anaerobic respiration	Amigo Gene Ontology	0.00655363903115088	3.00220588235294	12	68	glpA ndh frdA torY fdoG acnA fdoH sdhA glpB fdoI glpC glpD
GO:0000027 ribosomal large subunit assembly	Amigo Gene Ontology	0.0131995378636591	4.10646551724138	7	29	rplT rplS rplE rplF rpmG rpmB rplX
GO:0022904 respiratory electron transport chain	Amigo Gene Ontology	0.0275045712994922	4.083	6	25	nuoC fdoH nuoJ fdoI cyoB nuoF
GO:0006631 fatty acid metabolic process	Amigo Gene Ontology	0.0284927765866296	4.72569444444444	5	18	fadI plsB fadB fadJ fadE
GO:0015833 peptide transport	Amigo Gene Ontology	0.0398868241829639	2.95869565217391	8	47	sapD cstA sapF yeeO ybaE sapB ddpA oppB
GO:1902600 proton transmembrane transport	Amigo Gene Ontology	0.040298026638536	2.53917910447761	10	67	ndh nuoC atpH nuoJ cyoB atpF nuoF lldP gntP atpE

## Sheet: Table_S9_module2_WGCNA
Supplementary Table S9. Genes belonging to WGCNA Module 2 (blue), positively correlated with the WT condition. This table reports gene identifiers, differential expression (log2 fold change Y5/Y6 vs WT and adjusted p-values from LIMMA), WGCNA network metrics (kME blue module , Gene significance(GS), kWithin) and whether genes were identified as CspC targets by CLIP-seq (Yair et al., 2022).
WGCNA Gene module 2
Ensembl_gene_ID	Gene_symbol	Gene_description	Log2_fold_change_Y5Y6_vs_WT	Adjusted_p_value	kME (blue module)	GS	kWithin	CspC_target (yes / no)
b0404	acpH	acyl carrier protein phosphodiesterase	-0.387144562	0.000893985	0.808070312420073	-0.650021285835146	38.7775923542219	no
b0605	ahpC	alkyl hydroperoxide reductase- AhpC component	-0.904060465375903	8.97976140851813E-06	0.917617512587051	-0.740073398266955	46.3073692231753	yes
b4187	aidB	putative acyl-CoA dehydrogenase AidB	-0.83120659796093	0.000131208430791558	0.795679825194759	-0.66073802619652	35.3049143473674	no
b3570	bax	putative glycoside hydrolase Bax	-0.542094686259336	0.00145096693660799	0.737545157449128	-0.628805588101689	30.7894992923514	yes
b1060	bssS	regulator of biofilm formation	-0.775742318	0.0000000000879	0.671792416873724	-0.909643757367743	40.4344416518432	no
b1000	cbpA	curved DNA-binding protein	-1.18268143625543	7.15512258461594E-08	0.986368831584823	-0.841967236146091	54.3051785994793	no
b0999	cbpM	chaperone modulator CbpM	-0.515247183113354	3.35706663105521E-06	0.88615063738498	-0.757639345976017	41.5757025138957	no
b1661	cfa	cyclopropane fatty acyl phospholipid synthase	-0.620141134818332	0.0000987295430974188	0.861291954961522	-0.710879533887937	40.4261735703351	no
b1823	cspC	transcription antiterminator and regulator of mRNA stability CspC	-1.50878219443331	1.14031801672373E-09	0.490854871829127	-0.872710668375022	14.3640000697842	yes
b1552	cspI	cold shock-like protein CspI	-0.823749687678578	0.000142036400876364	0.236773551356694	-0.71829924204196	7.5612863137208	no
b0487	cueR	DNA-binding transcriptional dual regulator CueR	-0.419893193721555	0.000611079965724343	0.952338768328566	-0.656468292818486	51.7214782762154	no
b1275	cysB	DNA-binding transcriptional dual regulator CysB	-0.384307780058181	6.12958043498473E-07	0.9654025203069	-0.858963355617146	51.1012615501939	no
b3507	dctR	putative DNA-binding transcriptional regulator DctR	-0.556444606478383	0.00155697606351299	0.482479060996247	-0.65985651894968	17.9141221174579	no
b3260	dusB	tRNA-dihydrouridine synthase B	-0.548040302	0.000163083	0.736550940799311	-0.688254003087163	47.8453651152954	no
b2369	evgA	DNA-binding transcriptional activator EvgA	-0.454725384717983	0.000557329723178568	0.304588980551386	-0.733180592376409	10.7699932257635	no
b3006	exbB	Ton complex subunit ExbB	-0.681301124	0.0000000356	0.839788204088953	-0.837829443892745	38.7266782520483	no
b3005	exbD	Ton complex subunit ExbD	-0.578130969859078	0.0000907008065715733	0.932486647391425	-0.705925835444615	50.6215676210809	no
b4293	fecI	RNA polymerase sigma factor FecI	-0.476704999200731	0.00304811008118907	0.808688242352483	-0.580660899430485	39.2682576888407	no
b4314	fimA	type 1 fimbriae major subunit	-0.479785423	0.000000000141	0.909932176089137	-0.937889994129662	44.5609979530532	no
b3517	gadA	glutamate decarboxylase A	-1.48215625011048	0.000317794021987353	0.75127436976505	-0.630213684581942	31.9339045763499	no
b1493	gadB	glutamate decarboxylase B	-1.51937427045037	4.74116998157094E-06	0.897649174990862	-0.732062562011021	44.3658894574309	no
b1492	gadC	L-glutamate:4-aminobutyrate antiporter	-1.21477015063673	1.62375398633874E-07	0.964011240403368	-0.774102769859146	52.110612478921	no
b3512	gadE	DNA-binding transcriptional activator GadE	-1.33152925545372	7.30657667184729E-07	0.880106478568906	-0.784888745797503	42.6510010411537	no
b3515	gadW	DNA-binding transcriptional dual regulator GadW	-0.609588998010003	0.00017680625288847	0.369134524971622	-0.677832103885374	12.0412467018584	no
b3516	gadX	DNA-binding transcriptional dual regulator GadX	-0.533070603154204	2.03658262282881E-13	0.756730311758122	-0.931871178600771	30.2096689424544	no
b2905	gcvT	aminomethyltransferase	-0.36178405604334	0.0000927882329707297	0.881278747135343	-0.675933670805471	42.0090444100299	yes
b3925	glpX	fructose-1-6-bisphosphatase 2	-0.511628169	0.002533196	0.837178916824076	-0.579793261764614	43.2806342475788	no
b0485	glsA	glutaminase 1	-1.05912280770798	0.000269155782113418	0.924430939541665	-0.660136608285346	47.6435102205303	no
b2579	grcA	stress-induced alternate pyruvate formate-lyase subunit	-0.709208322206613	0.0368470357643413	0.652974524217069	-0.353694117174435	27.5198985929685	no
b1064	grxB	reduced glutaredoxin 2	-0.773063513569003	0.000173457554387552	0.896687803169707	-0.662792036152861	47.0963443790095	no
b3510	hdeA	periplasmic acid stress chaperone HdeA	-0.56994154388114	0.000243320960464355	0.847118512077407	-0.523982144724702	40.3639533471439	no
b3509	hdeB	periplasmic acid stress chaperone HdeB	-0.690336204068195	0.000512448799300754	0.929612921313899	-0.624850090322673	50.8811815680749	no
b3511	hdeD	acid-resistance membrane protein	-1.1431629439105	2.90063077628311E-06	0.892305876830944	-0.753193392499699	43.9763451659339	no
b2018	hisL	his operon leader peptide	-0.411853648	0.000037	0.850233398854062	-0.88045115272895	50.8646484089759	no
b3392	hofP	DNA utilization protein HofP	-0.341698661	0.012120559	0.752822809705857	-0.484039354033122	30.6297476711876	no
b4428	hokB	toxin HokB	-0.330284361	0.02101191	0.815741308455904	-0.508163617071077	40.3305398889704	no
b0972	hyaA	hydrogenase 1 small subunit	-0.440788011965533	0.00219350161034477	0.917696573073426	-0.635660524639464	48.4696970193776	no
b0975	hyaD	putative hydrogenase 1 maturation protease HyaD	-0.315992402691265	0.00262290725258996	0.933015996286584	-0.619892085515796	49.5284000137535	no
b3766	ilvL	ilvXGMEDA operon leader peptide	-0.838699279728062	0.000050132843061577	0.868290931928556	-0.728348962868454	43.2797723953357	no
b0360	insC1	IS2 element protein InsA	-0.445233397	0.000245287	0.889557901171758	-0.646433740365259	38.4939206007734	no
b1997	insC3	IS2 insertion element repressor InsA	-0.375117713	0.002810123	0.837326974421897	-0.569018548194273	36.298754563001	no
b2861	insC4	IS2 insertion element repressor InsA	-0.372424725204413	0.00724331606716431	0.86240659296851	-0.549098724062774	42.189560130098	no
b3044	insC5	IS2 insertion element repressor InsA	-0.384729101158175	0.0088131221279638	0.87298145873001	-0.541611529608354	42.8416906633932	no
b4272	insC6	IS2 insertion element repressor InsA	-0.387089901	0.000681771	0.874880260286201	-0.621671413045523	35.181715843353	no
b0298	insE1	IS3 element protein InsE	-0.354614441	0.023133115	0.722668790085967	-0.46648758264049	42.268566154725	no
b0382	iraP	anti-adaptor protein IraP	-0.407173688698224	0.000296789555738911	0.942521821921998	-0.68151163100668	49.9813651384927	no
b1827	kdgR	DNA-binding transcriptional repressor KdgR	-0.376543117384051	6.50726423381814E-07	0.867305201644343	-0.824140803890381	40.507537431065	yes
b1280	lapB	lipopolysaccharide assembly protein B	-0.576303273519349	1.5540382730646E-11	0.65626140287828	-0.917405336769746	23.7156055369644	no
b4453	ldrD	small toxic polypeptide LdrD	-0.495812824	0.015625525	0.795859624178676	-0.514550600399054	44.5531060314506	no
b2687	luxS	S-ribosylhomocysteine lyase	-0.519541531	0.00000382	0.780625056463496	-0.801950210253179	53.9966524123774	no
b3764	maoP	macrodomain Ori protein	-0.431411962	0.002622642	0.833499221272405	-0.597080566346085	48.8066101527568	no
b0806	mcbA	DUF1471 domain-containing protein McbA	-0.731672022431175	0.0000696809752743843	0.86870151874416	-0.729956034811741	43.1253667813757	no
b3513	mdtE	multidrug efflux pump membrane fusion protein MdtE	-0.378752609276529	0.0189278259064835	0.650187038301253	-0.560190991294687	25.4475913471329	no
b3514	mdtF	multidrug efflux pump RND permease MdtF	-0.338070770195819	0.00200739374801091	0.89861620471217	-0.615400778045501	44.1832237505036	no
b2467	nudK	GDP-mannose hydrolase	-0.42676538	0.001856495	0.800931419558255	-0.57660066646904	39.6871791988936	no
b2215	ompC	outer membrane porin C	-0.795813809295732	4.52350002265328E-06	0.930387925659128	-0.771872984102053	49.2518455553011	yes
b1256	ompW	outer membrane protein W	-1.06105244	0.00077761	0.828368680563366	-0.64600509801658	51.3678568074191	yes
b1482	osmC	osmotically inducible peroxiredoxin OsmC	-0.388950929	0.000457861	0.906623602278831	-0.74197504523311	40.3932983984932	no
b0622	pagP	Lipid A palmitoyltransferase	-0.43762566152889	2.64850960225437E-10	0.906816341198419	-0.919317115042107	43.3916619789772	no
b3073	patA	putrescine aminotransferase	-0.393781190767478	0.0000187037191213743	0.955236210060364	-0.764429270965098	50.1811106645707	no
b1123	potD	spermidine preferential ABC transporter periplasmic binding protein	-0.447600681015942	2.97447315958026E-10	0.888346465382042	-0.929251529575177	41.3824982317966	no
b4226	ppa	inorganic pyrophosphatase	-0.406254970981033	0.0000579266264698702	0.947150297725448	-0.733012108635575	49.2673129372254	yes
b0391	ppnP	nucleoside phosphorylase PpnP	-0.790502796	0.000842783	0.709295154340596	-0.614888170124311	53.2912945020741	no
b4201	priB	primosomal replication protein N	-0.577223828	0.0000000274	0.857403169497831	-0.850062997777725	51.4007575791551	yes
b0386	proC	pyrroline-5-carboxylate reductase	-0.428814165607012	0.00109243627441961	0.884388906336389	-0.635004196754283	44.3432702102526	no
b1660	punC	purine nucleoside transporter PunC	-0.444948122169961	1.78946062842012E-06	0.887983089485303	-0.744353340142378	40.4689876253685	no
b2777	queE	putative 7-carboxy-7-deazaguanine synthase QueE	-0.418140121	0.000000000231	0.777566413991792	-0.936514892934133	31.4878459455627	no
b3751	rbsB	ribose ABC transporter periplasmic binding protein	-0.508991137760951	0.00025426000269793	0.886290764300199	-0.682745153640188	45.3222592629734	yes
b0058	rluA	23S rRNA pseudouridine(746) and tRNA pseudouridine(32) synthase	-0.452809733	0.0000367	0.862563598080345	-0.704616918351127	36.7521332162443	no
b3231	rplM	50S ribosomal subunit protein L13	-0.649873196	0.0000000107	0.839776075573094	-0.859025504976137	52.2755146612574	yes
b3312	rpmC	50S ribosomal subunit protein L29	-0.718091629	0.00000000583	0.833931346452723	-0.890980680007063	50.6794718299416	yes
b2741	rpoS	RNA polymerase sigma factor RpoS	-0.460808024	0.000045	0.686646370518919	-0.686232825013335	41.8672230995811	yes
b3314	rpsC	30S ribosomal subunit protein S3	-0.424685185	0.000000000313	0.757233680561381	-0.897984065616129	35.747688809371	yes
b4200	rpsF	30S ribosomal subunit protein S6	-0.5590547	0.00000000176	0.768090189082412	-0.900262981344737	44.5942046674368	yes
b3230	rpsI	30S ribosomal subunit protein S9	-0.385714615	0.000421776	0.832952174582439	-0.664553389445024	49.9577059239441	yes
b3321	rpsJ	30S ribosomal subunit protein S10	-0.667894592131163	8.0245302478705E-07	0.938040074541888	-0.822653905231526	49.0625366644324	yes
b3506	slp	starvation lipoprotein	-0.799203390856987	0.0000621872872270791	0.955297156948861	-0.719323564547287	51.0444473600989	no
b3908	sodA	superoxide dismutase (Mn)	-0.557523369	0.005350795	0.885591495154119	-0.535641271468358	33.0248722179695	yes
b1646	sodC	superoxide dismutase (Cu-Zn)	-0.447541402518628	0.0000146475779610457	0.943553836270218	-0.748790863945286	49.2275498083622	no
b1743	spy	ATP-independent periplasmic chaperone	-0.70256902498293	0.0000758772289266335	0.836049539669845	-0.673319353382483	41.1236814654755	no
b3836	tatA	twin arginine protein translocation system - TatA protein	-0.35622461081376	0.00103535110872605	0.904624844514102	-0.703020393765614	46.5317444344624	yes
b3838	tatB	twin arginine protein translocation system - TatB protein	-0.388105094207065	6.58318446779139E-07	0.929040676942094	-0.827275160522	47.0555511490683	no
b3118	tdcA	DNA-binding transcriptional activator TdcA	-0.346407404	0.000246966	0.775080896400499	-0.627057541723808	34.710809613889	yes
b3117	tdcB	catabolic threonine dehydratase	-0.505793157406568	0.000108668642854578	0.929574627276336	-0.705721812670852	49.3318931824361	yes
b2827	thyA	thymidylate synthase	-0.365406158228244	0.0000176376129234583	0.944770829226795	-0.769774538950224	48.6623160188353	yes
b3708	tnaA	tryptophanase	-0.959348382025037	0.000428623784023293	0.871832162913918	-0.658845552512092	44.6857283165606	yes
b3707	tnaC	tnaAB operon leader peptide	-3.87210498255494	0.163138521774969	0.703868988809573	-0.500168053466333	29.8549401132698	no
b2012	tsuB	putative thiosulfate sulfurtransferase	-0.562133932252782	9.49626677314852E-06	0.771729519949566	-0.787712576770816	30.0850337684405	no
b3343	tusB	sulfurtransferase complex subunit TusB	-0.530045625	0.0000000652	0.752538451847205	-0.853018924147462	51.0819202777456	no
b2232	ubiG	bifunctional 3-demethylubiquinone-8 3-O-methyltransferase and 2-octaprenyl-6-hydroxyphenol methylase	-0.375071019	0.0000624	0.905830226747191	-0.684701414131899	35.3921719993607	yes
b3042	ubiK	ubiquinone biosynthesis accessory factor UbiK	-0.413434172	0.01779403	0.743736851385344	-0.483560123931813	35.3200986100798	no
b1333	uspE	universal stress protein E	-0.513099058	0.000000000000298	0.724255293229367	-0.916846442520999	29.0956232841778	yes
b0422	xseB	exodeoxyribonuclease VII subunit XseB	-0.484683826366179	0.00089805725115035	0.934649152727084	-0.640701267636792	49.8347410107243	no
b0426	yajQ	nucleotide binding protein YajQ	-0.601193537	0.00000623	0.815320074556335	-0.753775505775516	41.501246627725	yes
b0478	ybaL	putative transporter YbaL	-0.416398424994305	1.77985242230383E-07	0.95911139500267	-0.851611873087547	49.7294474582189	yes
b0483	ybaQ	DNA-binding transcriptional regulator YbaQ	-0.515789132	0.00000783	0.848661581658431	-0.797477433592883	54.1828859875627	no
b0486	ybaT	putative transporter YbaT	-0.849037209863423	0.000512448799300754	0.915139505215442	-0.658438179026842	46.0118298774664	no
b0453	ybaY	PF09619 family lipoprotein YbaY	-0.876215369182473	9.23508743950855E-12	0.744958324446896	-0.919063009456046	30.2256868423708	no
b0659	ybeY	endoribonuclease YbeY	-0.53605252981444	0.000279760186544456	0.88681259805757	-0.66882124518052	43.6080928282712	yes
b0707	ybgA	DUF1722 domain-containing protein YbgA	-0.441115292	0.0000697	0.900136766370022	-0.699262088652097	43.8472664328722	no
b0753	ybgS	PF13985 family protein YbgS	-1.12553895931273	2.48235013548036E-07	0.983404068863113	-0.835403720392368	54.1604803238115	no
b0798	ybiA	N-glycosidase YbiA	-0.499236534	0.022637314	0.747049962888716	-0.463649991962341	35.9493145955589	no
b0897	ycaC	putative hydrolase YcaC	-0.744289838354774	0.000138575217127952	0.697610303054685	-0.689191949200826	27.7537563483158	no
b1050	yceK	DUF1375 domain-containing lipoprotein YceK	-0.691512639854164	9.56310481807806E-08	0.905698835122603	-0.890773027914493	42.3350080581793	no
b1104	ycfL	DUF1425 domain-containing protein YcfL	-0.779647547840943	0.000221948356827747	0.946474639166355	-0.679828809221	50.3374671947586	yes
b1257	yciE	DUF892 domain-containing protein YciE	-0.82891492123072	1.89526274421414E-08	0.988918155984144	-0.85256067795611	54.5631831627428	no
b1259	yciG	stress-induced bacterial acidophilic repeat motifs-containing protein YciG	-1.09571577798437	2.21347034718278E-06	0.900501685959488	-0.763211147380615	46.1150343836699	no
b1537	ydeJ	PF02464 family protein YdeJ	-0.328133318148479	0.0129974001282445	0.302807116172218	-0.694413990870816	10.3278473107875	no
b1541	ydfZ	putative selenoprotein YdfZ	-0.806680623533271	0.00300844276804412	0.88248822549445	-0.597537686971239	44.9478294225852	no
b1685	ydiH	uncharacterized protein YdiH	-0.830286662768513	0.0000110961598921902	0.958076846002533	-0.769469434593367	52.900048846198	yes
b1777	yeaC	DUF1315 domain-containing protein YeaC	-0.443571351	0.001431164	0.786675257810225	-0.591541352970801	44.873063003599	no
b1848	yebG	DNA damage-inducible protein YebG	-0.527745446	0.0000737	0.87937005599489	-0.724438375893269	50.2575720014188	no
b1836	yebV	DUF1480 domain-containing protein YebV	-0.465671915	0.0000557	0.738568857346587	-0.763289145764855	51.0138350462078	no
b2112	yehE	DUF2574 domain-containing protein YehE	-0.620846435	0.000000000000204	0.863250147228987	-0.965409713543928	42.0904358296086	no
b2295	yfbV	PF04217 family membrane protein YfbV	-0.656278975	0.00000987	0.827992704752424	-0.767430946192824	55.5262365431076	no
b2642	yfjW	uncharacterized protein YfjW	-0.506072166956531	8.67515490807005E-06	0.95232032537373	-0.805264455054698	50.7837917026534	no
b2672	ygaM	DUF883 domain-containing protein YgaM	-0.7123157324207	0.000102492660774024	0.888796569015337	-0.718166241414674	45.8482331305544	no
b2809	ygdI	DUF903 domain-containing lipoprotein YgdI	-0.579923809159776	0.0000198947028861731	0.93895207162444	-0.730519363399837	51.442691298218	no
b3023	ygiV	DNA-binding transcriptional repressor YgiV	-0.608124446775488	2.03658262282881E-13	0.821802115261169	-0.969193413374473	33.8626245578406	no
b3024	ygiW	BOF family protein YgiW	-0.704931065	0.000000872	0.853988867023959	-0.857574158243499	51.1747035943188	no
b3153	yhbO	protein/nucleic acid deglycase 2	-1.07002439088105	0.000119084959434695	0.915392342254766	-0.72014923734873	49.1455374292884	no
b3508	yhiD	inner membrane protein YhiD	-2.21720429553792	0.0914047516849337	0.416499539039358	-0.357831239262445	13.5936993037931	no
b3491	yhiM	inner membrane protein YhiM	-1.15307351744965	0.000039037297172639	0.765301489568313	-0.713014089251212	32.8519525425423	no
b3688	yidQ	DUF1375 domain-containing putative lipoprotein YidQ	-0.421684432725321	8.67515490807005E-06	0.92795012963024	-0.777200141543437	48.30067521257	no
b4056	yjbQ	PF01894 family protein YjbQ	-0.430048530051565	0.00195857745581983	0.893114363984574	-0.595172112603876	44.2768377979221	no
b4107	yjdN	PF06983 family protein YjdN	-0.541417076231986	0.0000256337099820415	0.960482058269574	-0.762561531149767	52.3030011427593	no
b4330	yjiH	uncharacterized protein YjiH	-0.341054323570489	0.00101890525454197	0.939262922468247	-0.632632703943955	49.2985167458076	no
b1045	ymdB	2'-O-acetyl-ADP-ribose deacetylase- regulator of RNase III activity	-0.435073766	0.000394523	0.885154389898303	-0.674121998102077	46.2463848797648	no
b1596	ynfM	putative transporter YnfM	-0.867092367134192	0.00176354132402857	0.810769263250584	-0.572482009485915	38.3023398335429	no
b1843	yobB	putative carbon-nitrogen hydrolase family protein YobB	-0.506744849	0.000699229	0.803374714808142	-0.623318633307453	49.0631990591108	no
b1824	yobF	DUF2527 domain-containing protein YobF	-1.28696333902167	1.90802790969575E-08	0.889648949448961	-0.817840433826583	42.5129122201266	yes
b1957	yodC	protein YodC	-0.523704831786127	0.00451454081016327	0.838608664374114	-0.524706158937143	42.4385186464531	no
b2141	yohJ	putative 3-hydroxypropanoate export protein YohJ	-0.390276872	0.00000457	0.898608958739114	-0.790498213257289	50.1839112951414	no

## Sheet: Table_S10_Pathway_Enrichment
Supplementary Table S10. Pathway enrichment analysis of genes belonging to the WGCNA blue module 2. The blue module is positively correlated with WT samples.
RegulonDB pathways
Pathway_name	Database	Enrichment FDR	Fold_enrichment	N genes (module)	Pathway_gene_count	Gene_list
RDBECOLITFC00077:GadE target gene	RegulonDB	2.62305198260574e-13	21.6700574966829	12	17	gadB gadC gadW gadX hdeA hdeB hdeD mdtE mdtF yhiD yhiM yjbQ
RDBECOLITFC00187:GadX target gene	RegulonDB	1.01014144056668e-12	19.3889988128215	12	19	dctR gadA gadB gadC gadE glsA hdeB hdeD mdtE mdtF slp ybaT
RDBECOLITFC00020:H-NS target gene	RegulonDB	3.19055462686909e-07	5.06686619461275	17	103	dctR evgA fimA gadA gadE gadW gadX hdeA hdeB hdeD mdtE mdtF slp yciE yciG yhiD yhiM
RDBECOLITFC00141:YdeO target gene	RegulonDB	3.19055462686909e-07	13.6441102756892	8	19	dctR gadE gadW hyaA hyaD mdtE mdtF slp
RDBECOLITFC00013:FliZ target gene	RegulonDB	3.19055462686909e-07	13.6441102756892	8	18	gadB gadC gadE hdeA hdeB mdtE mdtF yhiD
RDBECOLITFC00023:GadW target gene	RegulonDB	3.19055462686909e-07	30.6992481203007	5	5	gadA gadB gadC gadX hdeB
RDBECOLITFC00123:GadRcs target gene	RegulonDB	3.08925243940309e-05	17.0551378446115	5	9	dctR gadA gadX slp yhiM
RDBECOLIPDC04230:CyaR target gene	RegulonDB	0.000107473633680958	20.4661654135338	4	6	hdeD luxS rpoS yobF
RDBECOLITFC00176:AdiY target gene	RegulonDB	0.000423591925110127	15.3496240601504	4	8	gadA gadB gadC gadX
RDBECOLITFC00166:PhoP target gene	RegulonDB	0.000635362251872016	7.36781954887218	6	26	gadW hdeA hdeB hdeD queE yhiD
RDBECOLITFC00089:McbR target gene	RegulonDB	0.00320210861136063	15.3496240601504	3	6	mcbA yciE yciG
RDBECOLITFC00181:EvgA target gene	RegulonDB	0.0067384545434173	7.67481203007519	4	16	evgA gadE mdtE mdtF
RDBECOLITFC00063:TorR target gene	RegulonDB	0.00723007232451965	11.5122180451128	3	8	rpoS tnaA tnaC
RDBECOLIPDC04645:FliX target gene	RegulonDB	0.0184086054440574	8.37252221462748	3	11	rpmC rpsC rpsJ
RDBECOLITFC00042:RcsB target gene	RegulonDB	0.0223674956655496	7.67481203007519	3	13	gadA gadX osmC
GO biological process terms
Pathway_name	Database	Enrichment FDR	Fold_enrichment	N genes (module)	Pathway_gene_count	Gene_list
GO:0009268 response to pH	Amigo Gene Ontology	0.00219553280233958	20.4661654135338	4	6	ybaT hdeD yhbO hdeB
GO:1990451 cellular stress response to acidic pH	Amigo Gene Ontology	0.0085406635729945	13.6441102756892	4	9	hdeA gadE hdeB dctR
GO:0051454 intracellular pH elevation	Amigo Gene Ontology	0.0299816478908945	15.3496240601504	3	6	gadB gadC gadA
